# Supplementary material for: A frameshift variant in the SIRPB1 gene confers susceptibility to Crohn’s disease in a Chinese population
Source: Front Genet. 2023 May 30;14:1130529. doi: 10.3389/fgene.2023.1130529 (PMC10267704; doi:10.3389/fgene.2023.1130529)
Supplement: Supplementary file 1 [file Table2.XLSX]

## Sheet: Genes in the known IBD loci
Supplementary_Table_2 Genes in susceptibility loci known to be associated with IBD by genome-wide association studies
Chr	topSNP Position (bp)	topSNP rsid	LD_left	LD_right	Number of previously reported GW significant variants in locus	topSNP P value	Study where the topSNP was reported with the smallest Pvalue (PMID)	Trait	Genes in locus	Implicated gene
1	1247494	rs12103	1193586	1346703	1	8e-13	23128233	IBD	SCNN1D,CPSF3L,TAS1R3,RP4-758J18.2,MRPL20,UBE2J2,ACAP3,PUSL1,GLTPD1,DVL1,MXRA8,CCNL2,AURKAIP1
1	2501338	rs10797432	2470671	2552217	4	3e-12	23128233	UC	FAM213B,MMEL1,TNFRSF14
1	8022197	rs3766606	7809383	8189936	4	8.84e-18	26192919	IBD	VAMP3,UTS2,PARK7,ERRFI1,PER3,TNFRSF9,CAMTA1
1	20171860	rs6426833	20133810	20238343	7	8.56e-69	28658209	UC,IBD	RNF186,OTUD3
1	22702231	rs12568930	22652911	22731392	3	1e-17	23128233	IBD	.
1	63049593	rs1748195	62900811	63202258	1	7.13e-08	26192919	CD	ANGPTL3,AL138847.1,DOCK7,USP1
1	67707690	rs11581607	67206042	68100675	29	8.76e-175	28658209	IBD	INSL5,MIER1,IL12RB2,TCTEX1D1,WDR78,SLC35D1,C1orf141,IL23R,SERBP1,SGIP1	IL23R* (Pidasheva et al, 2011; PMID 22022372)
1	70995562	rs2651244	70991829	71035970	1	2e-08	23128233	IBD	.
1	78623626	rs17391694	78349467	78623626	1	2.62e-09	26192919	CD	FUBP1,DNAJB4,NEXN,GIPC2
1	92554283	rs34856868	92362377	93035991	1	9.8e-09	26192919	IBD	BRDT,EPHX4,BTBD8,KIAA1107,C1orf146,GLMN,GFI1,RPAP2,EVI5,TGFBR3
1	101466054	rs11583043	101293753	101587145	1	1.92e-06	26192919	IBD	AC093157.1,EXTL2,SLC30A7,DPH5
1	114165757	rs2636006	114165757	114447914	4	2.34e-42	28658209	IBD	DCLRE1B,RSBN1,PTPN22,AP4B1,MAGI3,BCL2L15,PHTF1	PTPN22
1	120451190	rs3897478	120437718	120638503	2	2e-11	23128233	CD	ADAM30,NOTCH2
1	151801680	rs4845604	151801680	151801680	1	1.21e-17	26192919	IBD	RORC
1	155230131	rs3180018	155053719	156011444	3	2e-13	21102463	CD	SLC50A1,DPM3,KRTCAP2,MUC1,MTX1,SCAMP3,RUSC1,RXFP4,SSR2,EFNA1,RP11-201K10.3,TRIM46,THBS3,GBA,FAM189B,CLK2,HCN3,PKLR,FDPS,YY1AP1,DAP3,GON4L,RIT1,KIAA0907,UBQLN4,EFNA3,EFNA3,ASH1L,MSTO1,SYT11,ARHGEF2
1	159799910	rs34687326	159799910	159799910	0	1.06e-08	28067908	CD	SLAMF8	SLAMF8
1	160856964	rs4656958	160837622	160919496	2	2.05e-11	26192919	IBD	ITLN1,ITLN2
1	161479745	rs1801274	161460211	161638410	3	2e-38	23128233	IBD	HSPA6,FCGR3A,FCGR3B,FCGR2B,FCGR2A	FCGR2A
1	169519049	rs6025	169090748	169733566	1	2.51e-08	26192919	IBD	CCDC181,SLC19A2,F5,SELP,SELL,SELE,ATP1B1,NME7,BLZF1,C1orf112
1	172853460	rs7517810	172803958	172871681	2	4.53e-22	26192919	CD	.
1	186875459	rs10798069	186862512	186967702	1	2.49e-07	26192919	IBD	PLA2G4A
1	191559356	rs10801047	191438042	191795390	1	3e-08	17554261	CD	.
1	197701279	rs2488397	197342380	197822994	3	5.64e-18	28658209	IBD	CRB1,DENND1B
1	198598663	rs7555082	198598389	198730097	1	2.54e-09	26192919	IBD	PTPRC
1	200101920	rs2816958	200074018	200105746	1	2e-17	23128233	IBD	NR5A2
1	200877562	rs7554511	200874229	201025850	3	3.2e-44	26192919	IBD	C1orf106,KIF21B,CACNA1S
1	206939904	rs3024505	206939904	206969339	3	2.99e-50	26192919	IBD	IL10	IL10
1	209970610	rs59043219	209965283	210019701	0	1.09e-08	28067908	IBD	DIEXF,IRF6
2	5664008	rs11894081	5651813	5693857	1	4e-09	23266558	CD	.
2	25097644	rs13407913	25075281	25506107	3	1.69e-20	26192919	IBD	POMC,ADCY3,DNAJC27,EFR3B,DNMT3A
2	27730940	rs1260326	27598097	27752871	3	1.74e-21	26192919	CD	SNX17,ZNF513,KRTCAP3,FNDC4,PPM1G,IFT172,GCKR,NRBP1
2	28614794	rs925255	28602911	28647084	1	3e-15	23128233	IBD	FOSL2
2	43806918	rs10495903	43451957	43864089	2	2e-14	21102463	IBD	ZFP36L2,THADA
2	61204856	rs7608910	61186829	61231014	4	2.6e-36	26192919	IBD	PUS10
2	62552321	rs11679753	62549284	62723474	3	2.65e-12	28658209	CD	.
2	65667272	rs6740462	65557287	65693513	2	5.59e-12	26192919	IBD	SPRED2
2	102939036	rs13001325	102610642	103176797	6	2.51e-23	28658209	IBD	IL1RL2,IL1RL1,IL18R1,IL18RAP,SLC9A4,IL1R2,IL1R1	IL18RAP
2	145492382	rs11681525	145417530	145627269	2	4.08e-11	26192919	CD	.
2	160794008	rs4664304	160707866	160879971	1	2.61e-08	26192919	IBD	LY75-CD302,LY75,PLA2R1
2	163110536	rs2111485	162992004	163237390	2	4.6e-09	26192919	IBD	GCG,IFIH1,FAP,GCA,KCNH7	IFIH1
2	182308352	rs6740847	182308352	182334753	0	1.22e-13	28067908	IBD	ITGA4	ITGA4 * (This study)
2	187576378	rs144344067	187497988	187684426	0	1.29e-08	28067908	IBD	ITGAV,FAM171B
2	191931464	rs1517352	191907655	191972789	1	3.87e-14	26192919	IBD	STAT4
2	198896895	rs6738825	198386175	198954831	2	4e-09	21102463	UC	MARS2,HSPE1-MOB4,MOB4,BOLL,RFTN2,AC011997.1,PLCL1
2	199560757	rs17229679	199362905	200152198	4	7.05e-20	28658209	UC	PLCL1,SATB2
2	204592021	rs3116494	204585502	204649276	1	5.11e-07	26192919	IBD	CD28
2	219151218	rs2382817	218941916	219192755	2	1.13e-13	26192919	IBD	CXCR2,CXCR1,GPBAR1,AAMP,RUFY4,ARPC2,PNKD,TMBIM1
2	228660112	rs111781203	228646855	228664568	1	2.16e-10	26192919	IBD	.
2	228670476	rs1811711	228670387	228671736	0	6.09e-09	28067908	UC	.
2	231097129	rs6716753	231083171	231187167	3	1.98e-17	26192919	CD	SP110,SP140	SP140
2	234161448	rs6752107	234143048	234208258	6	1.42e-73	28658209	IBD	ATG16L1	ATG16L1
2	241574401	rs4676408	241563739	241608453	4	2.59e-30	28658209	IBD,UC	GPR35
2	242484701	rs76527535	242471730	242489453	0	2.87e-08	28067908	IBD	.
2	242737341	rs35320439	242724543	242740537	1	1.73e-05	26192919	IBD	GAL3ST2
3	18767404	rs4256159	18610175	18825669	3	9e-15	23128233	CD	.
3	46457412	rs113010081	46183180	46461783	1	4.21e-08	26192919	IBD	CCR1,CCRL2,CCR5,CCR3,CCR2
3	49721532	rs3197999	48446237	49731861	7	1.55e-52	26192919	IBD	TMA7,TREX1,UCN2,TMEM89,SLC26A6,WDR6,NDUFAF3,IMPDH2,KLHDC8B,RP11-3B7.1,C3orf62,GPX1,TCTA,AMT,APEH,PLXNB1,CCDC51,SHISA5,PFKFB4,UQCRC1,CELSR3,NCKIPSD,PRKAR2A,SLC25A20,ARIH2OS,P4HTM,DALRD3,QRICH1,QARS,LAMB2,CCDC71,C3orf84,USP4,NICN1,MST1,RNF123,ATRIP,COL7A1,IP6K2,ARIH2,USP19,RHOA,DAG1,BSN,CCDC36	MST1
3	53062661	rs9847710	52962681	53174638	2	1e-08	23128233	UC	RFT1,SFMBT1,RP11-894J14.5
3	53133149	rs2581828	53103155	53174638	0	6.46e-09	28067908	CD	RFT1,RP11-894J14.5
3	71175495	rs2593855	71163596	71191350	0	2.54e-09	28067908	IBD	FOXP1
3	101023748	rs503734	100910925	101270494	0	2.67e-08	28067908	IBD	IMPG2,SENP7
3	101569726	rs616597	101560223	101576029	1	9.34e-06	26192919	UC	NFKBIZ
3	141105570	rs724016	141072289	141154542	1	3.36e-06	26192919	CD	ZBTB38
3	188401160	rs56116661	188398642	188404669	0	5.67e-10	28067908	CD	LPP
4	3444503	rs2073505	3444503	3446754	1	1.46e-07	26192919	IBD	HGFAC
4	26132361	rs4692386	26132361	26132361	1	1.21e-08	26192919	IBD	.
4	38325036	rs6856616	38325036	38345898	2	4e-14	23850713	IBD	.
4	38588453	rs11734570	38581581	38588453	0	4.8e-08	28067908	IBD	.
4	48363245	rs7438704	48344930	48430354	2	3.42e-11	26192919	CD	SLAIN2
4	74857708	rs2472649	74778235	74875713	1	3e-08	23128233	IBD	PF4,PPBP,CXCL5
4	102865304	rs13126505	102702364	103547967	4	1.57e-14	26192919	CD,UC	NFKB1,SLC39A8,BANK1
4	106075498	rs2189234	106048360	106271522	1	1.95e-10	26192919	UC	TET2
4	123351431	rs1479918	123023206	123558828	2	1.07e-13	28658209	IBD	IL2,IL21,KIAA1109,ADAD1
5	583442	rs4957048	523995	697372	3	1e-09	20228799	UC	AC026740.1,TPPP,SLC9A3,CEP72
5	10695526	rs2930047	10670197	10759514	2	9.78e-14	26192919	IBD	DAP
5	35876274	rs3194051	35815846	35924748	1	4e-08	21297633	UC	IL7R,CAPSL
5	38867732	rs395157	38861514	38867732	1	2.22e-20	26192919	IBD	OSMR
5	40410584	rs11742570	40219972	40623346	12	2e-82	23128233	IBD	.
5	55438851	rs10065637	55436851	55444683	2	4e-12	23128233	IBD	ANKRD55
5	71693899	rs4703855	71683885	71694246	1	7.16e-11	26192919	IBD	.
5	72539850	rs34804116	72502029	72559339	3	1.21e-12	28658209	CD	.
5	96252803	rs1363907	96200770	96373750	3	4.87e-15	26192919	IBD	ERAP2,CTD-2260A17.2,LNPEP	ERAP2
5	101946798	rs7705924	101629599	101978963	1	2e-08	22412388	CD	SLCO4C1,SLCO6A1
5	130017287	rs4836519	129723552	130197645	2	4e-10	23128233	IBD	.
5	131770805	rs2188962	130370970	131833599	6	9.53e-53	28658209	IBD	IL3,CSF2,HINT1,LYRM7,SLC22A4,C5orf56,IRF1,CDC42SE2,RAPGEF6,ACSL6,P4HA2,PDLIM4,SLC22A5,CTC-432M15.3,FNIP1
5	134443606	rs254560	134422204	134453390	1	8.55e-10	26192919	IBD	C5orf66
5	141513204	rs6863411	141435466	141543989	3	2.41e-14	26192919	IBD	NDFIP1
5	149605994	rs17656349	149592334	149626547	0	1.54e-08	28067908	UC	SLC6A7,CAMK2A
5	150277909	rs11741861	149737015	150723626	5	3e-37	23128233	IBD	RPS14,TCOF1,CD74,NDST1,SYNPO,MYOZ3,DCTN4,SMIM3,AC010441.1,IRGM,ZNF300,GPX3,ANXA6,SLC36A3,SLC36A2,RBM22,TNIP1,CCDC69,GM2A
5	158827769	rs56167332	158687404	158856513	6	7.17e-50	26192919	IBD	UBLCP1,IL12B
5	172324978	rs564349	172324978	172324978	1	1.54e-07	26192919	IBD	ERGIC1
5	173279842	rs359457	173269669	173393823	4	3e-12	21102463	IBD	CPEB4
5	176788570	rs4976646	176781209	176806636	2	3.23e-12	26192919	IBD	RGS14,SLC34A1
6	382559	rs7773324	382537	391623	1	5.84e-09	26192919	IBD	.
6	3433318	rs17309827	3416922	3445671	1	7e-09	21102463	IBD	SLC22A23
6	14719496	rs17119	14711961	14734463	1	2.18e-11	26192919	IBD	.
6	19781009	rs113986290	19716349	19825913	0	7.59e-09	28067908	UC	.
6	20812588	rs9358372	20640424	20891791	3	9e-14	23128233	CD	CDKAL1
6	21430730	rs71559680	21426743	21444899	2	1.78e-15	26192919	CD	.
6	32612397	rs6927022	31011373	32778656	18	5e-133	23128233	IBD	C6orf15,CDSN,PSORS1C2,HCG27,HLA-C,HLA-B,MCCD1,ATP6V1G2,LTA,TNF,LTB,NCR3,AIF1,BAG6,C6orf47,GPANK1,LY6G5B,LY6G5C,LY6G6F,MEGT1,LY6G6E,LY6G6D,DDAH2,SAPCD1,HSPA1L,HSPA1B,C6orf48,NEU1,ZBTB12,NELFE,DXO,AL645922.1,CYP21A2,FKBPL,PRRT1,EGFL8,RNF5,AGER,PBX2,HLA-DRA,HLA-DQB1,HLA-DQA2,HLA-DQB2,PSORS1C1,CCHCR1,TCF19,POU5F1,MICA,MICB,DDX39B,ATP6V1G2-DDX39B,NFKBIL1,LST1,PRRC2A,APOM,CSNK2B,CSNK2B-LY6G5B-1181,ABHD…
6	42007403	rs67289879	41999358	42008203	0	3.04e-08	28067908	IBD	CCND3
6	43795968	rs943072	43784803	43801582	1	2e-10	21297633	UC	.
6	90973159	rs1847472	90809560	91012867	1	2e-10	23128233	IBD	BACH2
6	106435269	rs7746082	106435025	106530330	5	1.29e-20	26192919	IBD	.
6	111848191	rs3851228	111426965	112213778	2	1.5e-15	26192919	IBD	KIAA1919,TRAF3IP2,SLC16A10,REV3L,FYN
6	116768917	rs2858829	116768917	116818887	1	8e-10	25082827	UC	FAM26F,TRAPPC3L
6	127456122	rs9491697	127419737	127532381	1	4e-10	23128233	CD	RSPO3
6	128277151	rs9491891	128215237	128339699	2	9.39e-17	28658209	CD	THEMIS,PTPRK
6	138006504	rs6920220	137959235	138166068	4	1e-21	23128233	IBD	.
6	143898894	rs12199775	143865221	143924048	1	2e-08	23128233	IBD	PHACTR2
6	149577079	rs7758080	149577079	149595505	1	1.15e-07	26192919	IBD	TAB2
6	159490436	rs212388	159472149	159515309	2	1.8e-16	26192919	CD	.
6	167373547	rs1819333	167360389	167544278	6	7e-21	23128233	IBD	RP11-514O12.4,RNASET2,FGFR1OP,CCR6
7	2789880	rs798502	2752152	2912928	2	6e-17	23128233	IBD	AMZ1,GNA12
7	6545188	rs11768365	6497501	6545335	0	3.88e-08	28067908	IBD	FLJ20306,DAGLB,KDELR2,GRID2IP
7	17442679	rs1077773	17430004	17450531	1	5.96e-09	26192919	UC	.
7	20577298	rs149169037	20577298	20581696	0	3.26e-08	28067908	IBD	.	ITGB8 * (This study)
7	26892440	rs10486483	26694926	27248891	3	1.55e-11	26192919	CD,UC	HOXA1,HOXA2,HOXA4,HOXA6,HOXA9,HOXA11,HOXA13,HOXA3,HOXA5,HOXA7,RP1-170O19.20,HOXA10,SKAP2
7	28190730	rs56691573	28141159	28231103	2	2.22e-12	28658209	CD	JAZF1
7	50304461	rs1456896	50096251	50323456	5	7e-15	23128233	IBD	C7orf72,ZPBP
7	98759117	rs9297145	98717625	98797924	2	8e-12	23128233	IBD	KPNA7,SMURF1
7	100315517	rs1734907	100219167	100433794	2	2e-13	23128233	IBD	GNB2,POP7,TFR2,ACTL6B,GIGYF1,EPO,SLC12A9,EPHB4
7	107480315	rs4380874	107435187	107584780	5	2e-26	23128233	UC	SLC26A3,DLD,LAMB1
7	116892846	rs38904	116889718	116917118	1	1e-08	23128233	UC	WNT2
7	128573967	rs4728142	128567032	128581835	1	1.92e-14	26192919	UC	IRF5
7	148220448	rs2538470	148211140	148253738	1	3e-11	26192919	IBD	.
7	148435339	rs243505	148395484	148576042	0	3.04e-10	28067908	IBD	CUL1,EZH2
8	27227554	rs17057051	27195121	27238052	1	5.5e-08	26192919	IBD	PTK2B
8	49129242	rs7011507	49047317	49206289	1	2.03e-08	26192919	IBD	.
8	74007347	rs12677663	73995603	74013420	1	2e-08	22412388	CD	SBSPON
8	90875918	rs7015630	90854846	90877546	1	1e-08	23128233	IBD	.
8	126534671	rs921720	126527765	126541090	4	8e-20	23128233	IBD	.
8	129567181	rs6651252	129503666	129571140	2	4e-18	21102463	IBD	.
8	130624105	rs1991866	130589676	130624661	1	2e-09	23128233	IBD	.
9	4981601	rs75900472	4980756	4984530	3	4.7e-48	26192919	IBD	.
9	34736158	rs9408254	34707814	34768894	1	1.95e-08	26974007	CD	CCL21,FAM205A
9	93928416	rs4743820	93904561	94124414	1	3.8e-09	26192919	IBD	AUH
9	117545666	rs6478106	117535341	117698507	11	5e-46	23266558	IBD	TNFSF15,TNFSF8	TNFSF8
9	120475302	rs4986790	120467576	120475602	1	6.99e-09	26974007	CD	TLR4
9	139266405	rs10781499	138824899	139405093	6	4e-56	23128233	IBD	C9orf69,LHX3,DKFZP434A062,DNLZ,UBAC1,QSOX2,GPSM1,CARD9,SNAPC4,SDCCAG3,PMPCA,SEC16A,C9orf163,NOTCH1,NACC2,INPP5E	CARD9 * (Rivas et al, 2011; PMID 21983784)
10	6094697	rs61839660	6038478	6527143	5	1.24e-14	28658209	IBD	DKFZP667F0711,IL2RA,RBM17,PFKFB3,PRKCQ	IL2RA
10	27179596	rs7911117	27159385	27182592	0	1.84e-08	28067908	UC	.
10	30728101	rs1042058	30689316	30808324	2	6e-11	23128233	IBD	MAP3K8
10	35466185	rs34779708	35256960	35554054	5	2.39e-26	28658209	IBD	CUL2,CREM,CCNY
10	59913151	rs1819658	59901559	60065351	4	9e-17	21102463	IBD	IPMK,CISD1
10	64445564	rs10761659	64349667	64566258	7	4.97e-53	26192919	IBD	ADO,ZNF365
10	75673101	rs2227564	75462199	75695724	2	7e-10	23128233	IBD	AC022400.2,FUT11,CHCHD1,PLAU,SEC24C,ZSWIM8,RP11-574K11.31,NDST2,C10orf55,CAMK2G
10	81060317	rs1250550	81032532	81067480	4	1e-30	21102463	IBD	ZMIZ1
10	82254047	rs6586030	82214586	82301536	2	9e-16	23128233	IBD	TSPAN14,SH2D4B
10	94436851	rs7911264	94248310	94495241	1	3e-08	23128233	IBD	HHEX,IDE,KIF11
10	101284237	rs4409764	101271789	101320612	6	1.16e-61	26192919	IBD	NKX2-3
10	104232716	rs3740415	104222963	104403310	1	1.03e-07	26192919	IBD	TMEM180,ACTR1A,SUFU
10	112186148	rs11195128	112182708	112186148	2	2e-10	23850713	CD	.
10	126439381	rs111456533	126316604	126551228	0	1.18e-09	28067908	IBD	METTL10,FAM175B,RP11-12J10.3,FAM53B
10	133172119	rs10734105	133170322	133172119	1	3e-08	22412388	CD	.
11	1874072	rs907611	1873232	1880596	1	1e-10	21297633	IBD	LSP1
11	57203009	rs11229030	57184964	57209488	1	8e-09	22412388	CD	RP11-872D17.8,SLC43A3
11	58408687	rs11229555	58174653	58434545	2	5.23e-12	26192919	IBD	OR5B2,OR5B12,OR5B21,AP001350.1,ZFP91,ZFP91-CNTF,CNTF,LPXN,GLYAT
11	60776209	rs11230563	60770426	60776781	1	1.71e-14	26192919	IBD	CD6	CD6
11	61564299	rs4246215	61542006	61624181	3	2e-15	23128233	IBD	FEN1,MYRF,TMEM258,FADS1,FADS2
11	64150370	rs559928	63956102	64164833	2	3.33e-13	26192919	IBD	TRPT1,DNAJC4,VEGFB,FKBP2,TEX40,TRMT112,PRDX5,FERMT3,NUDT22,PPP1R14B,PLCB3,BAD,GPR137,KCNK4,ESRRA,CCDC88B,RPS6KA4,STIP1
11	65656564	rs2231884	65575263	65663547	2	3e-10	23128233	CD	FIBP,CCDC85B,CFL1,SNX32,MUS81,EFEMP2,CTSW,FOSL1
11	72863697	rs11235667	72863697	72863697	1	7e-09	23850713	CD	.
11	76299649	rs11236797	76270683	76302073	4	2.25e-50	28658209	IBD	.
11	87125438	rs6592362	87123977	87130298	1	2e-08	23128233	IBD	.
11	96023427	rs483905	96015426	96045998	1	3.16e-10	26192919	UC	MAML2
11	114397162	rs200349593	114275412	114447782	3	3.56e-20	28658209	UC	RBM7,REXO2,NXPE4,NXPE1,RP11-212D19.4	NXPE1
11	118754353	rs630923	118754353	118754353	1	7e-09	23128233	CD	.
11	128380974	rs11221332	128380974	128396738	1	2.44e-09	26974007	IBD	ETS1
12	6491125	rs7954567	6487161	6514969	1	1.3e-09	26192919	CD	LTBR
12	12657513	rs11612508	12560673	12711368	1	1e-08	23128233	UC	DUSP16,LOH12CR1
12	40740223	rs148319899	40388109	40828306	6	5.54e-29	28658209	IBD	SLC2A13,LRRK2,MUC19
12	48208368	rs11168249	48195939	48208368	1	8e-09	23128233	UC	HDAC7
12	68508122	rs11614178	68469642	68508276	4	2.22e-32	28658209	IBD	.
12	112007756	rs653178	111826477	112486818	1	1.11e-08	26192919	IBD	SH2B3,BRAP,ACAD10,ALDH2,TMEM116,NAA25,ATXN2,MAPKAPK5,ERP29,RP11-162P23.2
12	120146925	rs11064881	120109284	120146925	1	5.95e-08	26192919	IBD	RP1-127H14.3,PRKAB1,CIT
13	27531267	rs17085007	27531267	27543781	1	3e-19	23128233	UC	.
13	41013977	rs941823	40678443	41032853	3	2e-14	23128233	IBD	.
13	41558110	rs7329174	41552738	41771476	1	8e-09	23266558	CD	KBTBD6,KBTBD7,WBP4,ELF1
13	42917861	rs80244186	42838908	42938329	0	3.66e-08	28067908	CD	AKAP11
13	43052880	rs2062305	42951449	43055002	2	5e-10	21102463	CD	.
13	44457925	rs3764147	44406102	44490181	2	2e-21	23128233	IBD	LACC1,CCDC122
13	49595331	rs2026029	49538512	49821244	1	9.73e-09	26974007	CD	MLNR,FNDC3A
13	99956622	rs9557195	99778655	100064765	3	2e-14	23128233	IBD	GPR18,GPR183,UBAC2
14	69210199	rs4902642	69201003	69307621	2	2e-10	21102463	IBD	ZFP36L1
14	75741751	rs1569328	75700675	75747118	2	3.21e-09	26192919	IBD	FOS,RP11-293M10.1
14	88472595	rs8005161	88398949	88555206	2	4e-18	21102463	IBD	GALC,GPR65
15	38899190	rs16967103	38836777	38925195	2	4e-09	23128233	IBD	RASGRP1
15	41563950	rs28374715	41367036	41779260	1	2e-08	23128233	UC	EXD1,OIP5,NUSAP1,RTF1,INO80,CHP1,NDUFAF1
15	67442596	rs17293632	67441750	67468285	2	2.71e-20	26192919	IBD	SMAD3	SMAD3
15	91172901	rs7495132	91172901	91192408	1	9e-11	23128233	IBD	CRTC3
16	11373320	rs529866	11344903	11718433	6	2e-16	23128233	CD	SOCS1,TNP2,PRM3,PRM2,PRM1,RMI2,LITAF,CTD-3088G3.8
16	23864590	rs7404095	23841051	23867776	1	1e-09	23128233	IBD	PRKCB
16	28528781	rs28449958	28338039	28955702	4	7.5e-24	28658209	IBD	IL27,NUPR1,TUFM,NPIPB6,EIF3CL,NPIPB7,CLN3,CLN3,APOBR,SULT1A2,SULT1A1,NPIPB8,NPIPB9,SH2B1,ATP2A1,RABEP2,CD19,CCDC101,EIF3C,ATXN2L
16	30482494	rs11150589	30469919	30512443	1	1.63e-11	28658209	UC	ITGAL	ITGAL * (This study)
16	50335074	rs78534766	50304685	50335074	0	1.17e-14	28067908	UC	ADCY7	ADCY7
16	50745926	rs2066844	50511169	51009351	11	2.27e-217	28658209	IBD	SNX20,NOD2,CYLD,NKD1	NOD2
16	68591230	rs1728785	68554754	68680902	2	3e-08	19915572	UC	ZFP90,CDH3
16	81916912	rs11548656	81910840	81922813	0	5.18e-11	28067908	IBD	PLCG2	PLCG2
16	82867456	rs10492862	82866188	82916401	0	1.26e-09	28067908	CD	CDH13
16	86014241	rs16940202	85989464	86019761	5	6e-19	21297633	IBD	.
17	25869033	rs10775412	25788058	25869033	2	2.51e-25	28658209	CD	KSR1
17	32593974	rs3091316	32567679	32625383	3	1e-26	23128233	IBD	AC005549.3,CCL2,CCL7,CCL11
17	37912377	rs12946510	37902887	38119638	4	2.16e-39	26192919	IBD	GSDMB,ORMDL3,LRRC3C,GRB7,ZPBP2,GSDMA,IKZF3
17	40527544	rs12942547	40412165	40690118	4	6e-22	23128233	IBD	NAGLU,STAT5A,PTRF,STAT5B,STAT3,ATP6V0A1
17	54880993	rs3853824	54868990	54949047	1	7.7e-10	26192919	IBD	C17orf67,DGKE
17	57963537	rs1292053	57801597	58046076	1	9e-13	23128233	IBD	TUBD1,RPS6KB1,RP11-178C3.1,RNFT1,VMP1
17	70642923	rs17780256	70611194	70642923	2	3.19e-11	26192919	IBD	SLC39A11
17	76737118	rs17736589	76667271	76833429	1	4.34e-08	26192919	UC	CYTH1,USP36
18	12818922	rs80262450	12745889	12886441	4	3.97e-28	28658209	IBD	PTPN2
18	46395022	rs7240004	46393601	46395315	1	1.01e-10	26192919	IBD	.
18	56879827	rs9319943	56876228	56883319	1	9.05e-07	26192919	CD	.
18	67530439	rs727088	67511645	67562657	1	5e-09	23128233	IBD	CD226,DOK6
18	77220616	rs7236492	77183529	77237142	1	1.45e-08	26192919	IBD	NFATC1
19	1124031	rs2024092	1106477	1191682	4	8e-22	23128233	IBD	GPX4,SBNO2,STK11
19	10512911	rs11879191	10408439	10600418	5	5.27e-20	26192919	IBD	CTD-2369P2.12,ICAM3,ZGLP1,CTD-2369P2.10,FDX1L,RAVER1,CDC37,PDE4A,KEAP1,TYK2	ICAM1 * (This study), TYK2 * (Couturier et al, 2011; PMID 21354972)
19	33731551	rs17694108	33728381	33757062	3	6e-15	23128233	IBD	.
19	34656406	rs587259	34653364	34727202	1	2.98e-08	26974007	CD	LSM14A
19	46849806	rs4802307	46847901	47147226	3	9.04e-12	26192919	CD,UC	CCDC8,PNMAL2,AC011484.1,CALM3,PTGIR,GNG8,PPP5C,PNMAL1,PPP5D1,AC011551.3
19	49206172	rs516246	49168942	49248730	4	1.33e-20	26192919	CD	IZUMO1,NTN5,FUT2,MAMSTR,RASIP1	FUT2
19	55383051	rs11672983	55368865	55386920	1	7e-11	23128233	IBD	KIR3DL2,FCAR,KIR3DL1
20	6093889	rs4256018	6076126	6095344	0	1.23e-08	28067908	IBD	FERMT1
20	30725648	rs6142618	30696392	31099311	1	6e-10	23128233	IBD	TM9SF4,PLAGL2,KIF3B,ASXL1,POFUT1,C20orf112
20	31376282	rs4911259	31329704	31471012	1	1e-09	23128233	IBD	DNMT3B,MAPRE1,COMMD7,EFCAB8
20	33799280	rs6088765	33799280	33882720	1	2e-08	23128233	IBD	EIF6,FAM83C,EDEM2,MMP24
20	43065028	rs6017342	43065028	43258079	3	5.17e-50	28658209	UC	C20orf62,SERINC3,PKIG,Z97053.1,TTPAL,ADA
20	44742064	rs1569723	44680853	44749251	3	1e-13	23128233	IBD	CD40,SLC12A5,NCOA5
20	48955424	rs913678	48955424	48968438	1	5.35e-11	26192919	IBD	.
20	57824309	rs259964	57809343	57829821	1	1e-12	23128233	IBD	ZNF831
20	62329099	rs6062496	62270637	62378954	5	6.76e-26	28658209	IBD	TNFRSF6B,ARFRP1,LIME1,RP4-583P15.14,STMN3,RTEL1,RTEL1-TNFRSF6B,ZGPAT,RP4-583P15.15,SLC2A4RG,ZBTB46
21	16817938	rs2823286	16781136	16841303	6	9e-30	23128233	IBD	.
21	34776695	rs2284553	34752334	34777409	2	5.63e-17	26192919	CD	IFNGR2
21	40465534	rs2836878	40458508	40468838	2	5e-48	23128233	IBD	.
21	45615741	rs7282490	45611686	45634148	4	9.85e-30	26192919	IBD	.
22	21922904	rs2266959	21910280	21998833	4	1e-16	23128233	IBD	YDJC,SDF2L1,UBE2L3,CCDC116
22	30493882	rs5763767	30130115	30592487	5	8.82e-15	26192919	IBD	UQCR10,ASCC2,ZMAT5,HORMAD2,MTMR3
22	35729721	rs138788	35724659	35737461	0	2.95e-08	28067908	UC	TOM1
22	37258503	rs4821544	37258503	37258986	0	1.76e-08	28067908	CD	NCF4
22	39659773	rs2413583	39659773	39756650	4	5.06e-38	26192919	IBD	SYNGR1,RPL3
22	41867377	rs727563	41215672	42216326	2	1.88e-10	26192919	CD	DNAJB7,AL035681.1,TOB2,ST13,RBX1,L3MBTL2,CHADL,ZC3H7B,TEF,PHF5A,ACO2,POLR3H,CSDC2,PMM1,DESI1,XRCC6,C22orf46,MEI1,XPNPEP3,EP300,RANGAP1,NHP2L1,CCDC134
22	50435480	rs5771069	50353919	50457041	1	4e-08	20228798	UC	PIM3,IL17REL,TTLL8
topSNP refers to the SNP with the smallest P-value in all studies where the locus was reported.
Trait describes the phenotype reported by Liu et al., where applicable, and the one reported by the other paper (cited), where the locus was not replicated by Liu. In cases where two (or more) loci from Liu are merged in this table for which different traits are reported, we keep both traits (e.g. the 1:20171860 locus),
"Genes in locus" describes protein-coding genes, as defined by Ensembl (GRCh37.p13), that overlap with each locus (delimited by the LD_left and LD_right boundaries)
"Implicated gene" indicates those loci where a specific gene has been confidently implicated by fine-mapping, eQTL, or targeted sequencing studies. Of these genes, those highlighted with a * have evidence of a LoF-protective role

## Sheet: Primary Immune Deficiencie Gene
Primary Immune Deficiency (PID) genes, curated by International Union of Immunological Societies Expert Committee for Primary Immunodeficiency
Picard et al (2015); PMID 26482257
Phenotype OMIM number	Gene	Disease	Class
300400	IL2RG	γc deficiency	Immunodeficiencies affecting cellular and humoral immunity
600802	JAK3	JAK3 deficiency	Immunodeficiencies affecting cellular and humoral immunity
608971	IL7RA	IL7Rα deficiency	Immunodeficiencies affecting cellular and humoral immunity
608971	PTPRC	CD45 deficiency	Immunodeficiencies affecting cellular and humoral immunity
615617	CD3D	CD3δ deficiency	Immunodeficiencies affecting cellular and humoral immunity
615615	CD3E	CD3ε deficiency	Immunodeficiencies affecting cellular and humoral immunity
610163	CD3Z	CD3ζ deficiency	Immunodeficiencies affecting cellular and humoral immunity
615401	CORO1A	Coronin-1A deficiency	Immunodeficiencies affecting cellular and humoral immunity
601457	RAG1	RAG 1 deficiency	Immunodeficiencies affecting cellular and humoral immunity
601457	RAG2	RAG 2 deficiency	Immunodeficiencies affecting cellular and humoral immunity
602450	ARTEMIS	DCLRE1C (Artemis) deficiency	Immunodeficiencies affecting cellular and humoral immunity
615966	PRKDC	DNA PKcs deficiency	Immunodeficiencies affecting cellular and humoral immunity
611291	Cerunnos	Cernunnos/XLF deficiency	Immunodeficiencies affecting cellular and humoral immunity
606593	LIG4	DNA ligase IV deficiency	Immunodeficiencies affecting cellular and humoral immunity
267500	AK2	Reticular dysgenesis, AK2 deficiency	Immunodeficiencies affecting cellular and humoral immunity
102700	ADA	Adenosine deaminase (ADA) deficiency	Immunodeficiencies affecting cellular and humoral immunity
616433	DOCK2	DOCK2 deficiency	Immunodeficiencies affecting cellular and humoral immunity
308230	CD40LG	CD40 ligand deficiency	Immunodeficiencies affecting cellular and humoral immunity
606843	CD40, TNFRSF5	CD40 deficiency	Immunodeficiencies affecting cellular and humoral immunity
607594	ICOS	ICOS deficiency	Immunodeficiencies affecting cellular and humoral immunity
615607	CD3G	CD3γ deficiency	Immunodeficiencies affecting cellular and humoral immunity
-	CD8A	CD8 deficiency	Immunodeficiencies affecting cellular and humoral immunity
269840	ZAP70	ZAP-70 deficiency	Immunodeficiencies affecting cellular and humoral immunity
604571	TAP1	MHC class I deficiency	Immunodeficiencies affecting cellular and humoral immunity
604571	TAP2	MHC class I deficiency	Immunodeficiencies affecting cellular and humoral immunity
604571	TAPBP	MHC class I deficiency	Immunodeficiencies affecting cellular and humoral immunity
-	B2M	MHC class I deficiency	Immunodeficiencies affecting cellular and humoral immunity
209920	CIITA	MHC class II deficiency group A	Immunodeficiencies affecting cellular and humoral immunity
209920	RFXANK	MHC class II deficiency group B	Immunodeficiencies affecting cellular and humoral immunity
209920	RFX5	MHC class II deficiency group C	Immunodeficiencies affecting cellular and humoral immunity
209920	RFXAP	MHC class II deficiency group D	Immunodeficiencies affecting cellular and humoral immunity
613011	ITK	ITK deficiency	Immunodeficiencies affecting cellular and humoral immunity
300853	MAGT1	MAGT1 deficiency	Immunodeficiencies affecting cellular and humoral immunity
243700	DOCK8	DOCK8 deficiency	Immunodeficiencies affecting cellular and humoral immunity
-	RHOH	RhoH deficiency	Immunodeficiencies affecting cellular and humoral immunity
614868	STK4	MST1 deficiency	Immunodeficiencies affecting cellular and humoral immunity
615387	TRAC	TCRα deficiency	Immunodeficiencies affecting cellular and humoral immunity
615758	LCK	LCK deficiency	Immunodeficiencies affecting cellular and humoral immunity
615468	MALT1	MALT1 deficiency	Immunodeficiencies affecting cellular and humoral immunity
615206	CARD11	CARD11 deficiency	Immunodeficiencies affecting cellular and humoral immunity
616098	BCL10	BCL10 deficiency	Immunodeficiencies affecting cellular and humoral immunity
615767	IL21	IL-21 deficiency	Immunodeficiencies affecting cellular and humoral immunity
615207	IL21R	IL-21R deficiency	Immunodeficiencies affecting cellular and humoral immunity
615593	TNFRSF4, OX40	OX40 deficiency	Immunodeficiencies affecting cellular and humoral immunity
615592	IKBKB	IKBKB deficiency	Immunodeficiencies affecting cellular and humoral immunity
614700	LRBA	LRBA deficiency	Immunodeficiencies affecting cellular and humoral immunity
615122	CD27, TNFRSF7	CD27 deficiency	Immunodeficiencies affecting cellular and humoral immunity
-	MAP3K14	NIK deficiency	Immunodeficiencies affecting cellular and humoral immunity
615897	CTPS1	CTPS1 deficiency	Immunodeficiencies affecting cellular and humoral immunity
603554	RAG1, RAG2, Artemis, IL7RA, RMRP, ADA, DNA Ligase IV, IL2RG, AK2	Omenn syndrome	Immunodeficiencies affecting cellular and humoral immunity
300392	WAS	Wiskott-Aldrich syndrome (WAS)	Combined immunodeficiencies with associated or syndromic features
614493	WIPF1	WIP deficiency	Combined immunodeficiencies with associated or syndromic features
208900	ATM	Ataxia-telangiectasia	Combined immunodeficiencies with associated or syndromic features
251260	NBS1	Nijmegen breakage syndrome	Combined immunodeficiencies with associated or syndromic features
210900	BLM, RECQL3	Bloom syndrome	Combined immunodeficiencies with associated or syndromic features
242860	DNMT3B	Immunodeficiency with centromeric instability and facial anomalies (ICF1)	Combined immunodeficiencies with associated or syndromic features
614069	ZBTB24	Immunodeficiency with centromeric instability and facial anomalies (ICF2)	Combined immunodeficiencies with associated or syndromic features
276300	PMS2	PMS2 deficiency	Combined immunodeficiencies with associated or syndromic features
611943	RNF168	RNF168 deficiency	Combined immunodeficiencies with associated or syndromic features
609981	MCM4	MCM4 deficiency	Combined immunodeficiencies with associated or syndromic features
188400	TBX1	DiGeorge syndrome	Combined immunodeficiencies with associated or syndromic features
214800	CHD7	CHARGE syndrome due to CHD7 defects	Combined immunodeficiencies with associated or syndromic features
214800	SEMA3E	CHARGE syndrome due to SEMA3E defects	Combined immunodeficiencies with associated or syndromic features
601705	FOXN1	Winged helix deficiency (nude), AAB: syndromic SCID	Combined immunodeficiencies with associated or syndromic features
250250	RMRP	Cartilage hair hypoplasia	Combined immunodeficiencies with associated or syndromic features
242900	SMARCAL1	Schimke Immunoosseous Dysplasia	Combined immunodeficiencies with associated or syndromic features
147060	STAT3	AD-HIES (Job or Buckley Syndrome)	Combined immunodeficiencies with associated or syndromic features
256500	SPINK5	Comel-Netherton syndrome	Combined immunodeficiencies with associated or syndromic features
615816	PGM3	PGM3 deficiency	Combined immunodeficiencies with associated or syndromic features
305000	DKC1	XL-DKC due to Dyskerin deficiency	Combined immunodeficiencies with associated or syndromic features
613987	NOLA2, NHP2	AR-DKC due to nucleolar protein family A member 2 (NHP2) deficiency	Combined immunodeficiencies with associated or syndromic features
224230	NOLA3, NOP10, PCFT	AR-DKC due to nucleolar protein family A member 3 (NHP3) or NOP10 deficiency	Combined immunodeficiencies with associated or syndromic features
615190	RTEL1	AR-DKC due to regulator of telomere elongation (RTEL1) deficiency	Combined immunodeficiencies with associated or syndromic features
127550	TERC	AD-DKC due to TERC deficiency	Combined immunodeficiencies with associated or syndromic features
613989	TERT	AD-DKC due to TERT deficiency	Combined immunodeficiencies with associated or syndromic features
613990	TINF2	AD-DKC due to TINF2 deficiency	Combined immunodeficiencies with associated or syndromic features
-	ACD	AD/AR -DKC due to TPP1 deficiency	Combined immunodeficiencies with associated or syndromic features
616353	DCKRE1B, SNM1, APOLLO	AR-DKC due to DCLRE1B deficiency	Combined immunodeficiencies with associated or syndromic features
616353	PARN	AR-DKC due to PARN deficiency	Combined immunodeficiencies with associated or syndromic features
275350	TCN2	Transcobalamin 2 (TCN2) deficiency	Combined immunodeficiencies with associated or syndromic features
229050, 611672	SLC46A1	SLC46A1/PCFT deficiency causing hereditary folate malabsorbtion	Combined immunodeficiencies with associated or syndromic features
601634, 172460	MTHFD	Methylene-tetrahydrofolate dehydrogenase 1 (MTHFD1) deficiency	Combined immunodeficiencies with associated or syndromic features
300291, 300584, 300301300640	NEMO, IKBKG	(EDA-ID. NEMO /IKBKG deficiency	Combined immunodeficiencies with associated or syndromic features
612132	IKBA, NFKIAB	EDA-ID IKBA gain of function mutation	Combined immunodeficiencies with associated or syndromic features
612782	ORAI1	ORAI-I deficiency	Combined immunodeficiencies with associated or syndromic features
612783	STIM1	STIM1 deficiency	Combined immunodeficiencies with associated or syndromic features
235550	SP110	Hepatic veno-occlusive disease with immunodeficiency (VODI)	Combined immunodeficiencies with associated or syndromic features
615139	POLE1	Facial dysmorphism, immunodeficiency, livedo, short stature (FILS) syndrome	Combined immunodeficiencies with associated or syndromic features
243150	TTC7A	Immunodeficiency with multiple intestinal atresias	Combined immunodeficiencies with associated or syndromic features
242840, 615068	EPG5	Vici syndrome due to EPG5 deficiency	Combined immunodeficiencies with associated or syndromic features
613179	PNP	Purine nucleoside phosphorylase (PNP) deficiency	Combined immunodeficiencies with associated or syndromic features
615895	HOIL1, RBCK1	HOIL1 deficiency	Combined immunodeficiencies with associated or syndromic features
-	HOIP1, RNF31	HOIP deficiency	Combined immunodeficiencies with associated or syndromic features
235510	CCBE1	Hennekam-lymphangiectasia-lymphedema syndrome	Combined immunodeficiencies with associated or syndromic features
245590	STAT5B	STAT5b deficiency	Combined immunodeficiencies with associated or syndromic features
300755	BTK	BTK deficiency	Predominantly antibody deficiencies
601495	IGHM	μ heavy chain deficiency	Predominantly antibody deficiencies
613500	IGLL1	λ5 deficiency	Predominantly antibody deficiencies
112205, 613501	CD79A	Igα deficiency	Predominantly antibody deficiencies
612692	CD79B	Igβ deficiency	Predominantly antibody deficiencies
613502	BLNK	BLNK deficiency	Predominantly antibody deficiencies
615214	PIK3R1	PI3KR1 deficiency	Predominantly antibody deficiencies
-	TCF3	E47 transcription factor deficiency	Predominantly antibody deficiencies
613493	CD19	CD19 deficiency	Predominantly antibody deficiencies
613496	CD81	CD81 deficiency	Predominantly antibody deficiencies
613495	CD20	CD20 deficiency	Predominantly antibody deficiencies
614699	CD21	CD21 deficiency	Predominantly antibody deficiencies
240500	TNFRSF13B	TACI deficiency	Predominantly antibody deficiencies
613494	TNFRSF13C	BAFF receptor deficiency	Predominantly antibody deficiencies
-	TWEAK, TNFSF12	TWEAK deficiency	Predominantly antibody deficiencies
615577	NFKB2	NFKB2 deficiency	Predominantly antibody deficiencies
606056	MOGS	MOGS deficiency	Predominantly antibody deficiencies
616084	TRNT1	TRNT1 deficiency	Predominantly antibody deficiencies
222470	TTC37	TTC37 deficiency	Predominantly antibody deficiencies
605258	AICDA	AID deficiency	Predominantly antibody deficiencies
608106	UNG	UNG deficiency	Predominantly antibody deficiencies
-	INO80	INO80	Predominantly antibody deficiencies
-	MSH6	MSH6	Predominantly antibody deficiencies
615513	PIK3CD	Activated PI3K-δ	Predominantly antibody deficiencies
616005	PIK3R1	PI3KR1 loss of function	Predominantly antibody deficiencies
147200	IGKC	IGKC deficiency	Predominantly antibody deficiencies
607210, 606445	CARD11	CARD 11 gain of function	Predominantly antibody deficiencies
603553	PRF1	Perforin deficiency (FHL2)	Diseases of immune dysregulation
608898	UNC13D	(UNC13D / Munc13-4 deficiency (FHL3)	Diseases of immune dysregulation
603552	STX11	Syntaxin 11 deficiency, (FHL4)	Diseases of immune dysregulation
613101	STXBP2	STXBP2 / Munc18-2 deficiency (FHL5)	Diseases of immune dysregulation
308240	SH2D1A	SH2D1A deficiency (XLP1)	Diseases of immune dysregulation
300635	XIAP, BIRC4	XIAP deficiency (XLP2)	Diseases of immune dysregulation
214500	LYST	Chediak-Higashi syndrome	Diseases of immune dysregulation
607624	RAB27A	Griscelli syndrome, type2	Diseases of immune dysregulation
608233	AP3B1	Hermansky-Pudlak syndrome, type 2	Diseases of immune dysregulation
614171	PLDN	Hermansky-Pudlak syndrome, type 9	Diseases of immune dysregulation
304790	FOXP3	IPEX, immune dysregulation, polyendocrinopathy, enteropathy X-linked	Diseases of immune dysregulation
606367	IL2RA	CD25 deficiency	Diseases of immune dysregulation
616100	CTLA4	CTLA4 deficiency (ALPSV)	Diseases of immune dysregulation
615952	STAT3	STAT3 GOF mutations	Diseases of immune dysregulation
240300	AIRE	APECED (APS-1), autoimmune polyendocrinopathy with candidiasis and ectodermal dystrophy	Diseases of immune dysregulation
613385	ITCH	ITCH deficiency	Diseases of immune dysregulation
-	TPP2	Tripeptidyl-Peptidase II Deficiency	Diseases of immune dysregulation
601859	TNFRSF6	ALPS-FAS	Diseases of immune dysregulation
601859	TNFSF6	ALPS-FASLG	Diseases of immune dysregulation
603909	CASP10	ALPS-Caspase10	Diseases of immune dysregulation
607271	CASP8	ALPS-Caspase 8	Diseases of immune dysregulation
613759	FADD	FADD deficiency	Diseases of immune dysregulation
615559	PRKCD	PRKC delta deficiency	Diseases of immune dysregulation
-	IL10	IL-10 deficiency	Diseases of immune dysregulation
613148	IL10RA	IL-10Rα deficiency	Diseases of immune dysregulation
612567	IL10RB	IL-10Rβ deficiency	Diseases of immune dysregulation
-	NFAT5	NFAT5 haploinsufficiency	Diseases of immune dysregulation
225750	TREX1	TREX1 deficiency, Aicardi-Goutieres syndrome 1 (AGS1)	Diseases of immune dysregulation
610181	RNASEH2B	RNASEH2B deficiency, AGS2	Diseases of immune dysregulation
610329	RNASEH2C	RNASEH2C deficiency, AGS3	Diseases of immune dysregulation
610333	RNASEH2A	RNASEH2A deficienc y, AGS4	Diseases of immune dysregulation
612952	SAMHD1	SAMHD1 deficiency, AGS5	Diseases of immune dysregulation
615010	ADAR1	ADAR1 deficiency, AGS6	Diseases of immune dysregulation
615846	IFIH1	Aicardi-Goutieres syndrome 7 (AGS7)	Diseases of immune dysregulation
607944	ACP5	Spondyloenchondro-dysplasia with immune dysregulation (SPENCD)	Diseases of immune dysregulation
615934	TMEM173	STING-associated vasculopathy, infantile-onset	Diseases of immune dysregulation
615688	CECR1	ADA2 deficiency	Diseases of immune dysregulation
202700	ELANE	Elastase deficiency (SCN1)	Congenital defects of phagocyte number, function or both
613107	GFI1	GFI 1 deficiency (SCN2)	Congenital defects of phagocyte number, function or both
610738	HAX1	Kostmann Disease (SCN3)	Congenital defects of phagocyte number, function or both
612541	G6PC3	G6PC3 deficiency (SCN4)	Congenital defects of phagocyte number, function or both
615285	VPS45	VPS45 deficiency (SCN5)	Congenital defects of phagocyte number, function or both
232220	G6PT1	Glycogen storage disease type 1b	Congenital defects of phagocyte number, function or both
162800	ELANE	Cyclic neutropenia	Congenital defects of phagocyte number, function or both
300299	WAS	X-linked neutropenia/ myelodysplasia	Congenital defects of phagocyte number, function or both
610798	ROBLD3, LAMTOR2	P14/LAMTOR2 deficiency	Congenital defects of phagocyte number, function or both
302060	TAZ	Barth Syndrome	Congenital defects of phagocyte number, function or both
216550	COH1	Cohen syndrome	Congenital defects of phagocyte number, function or both
604173	C16ORF57, USB1	Clericuzio syndrome, Poikiloderma with neutropenia	Congenital defects of phagocyte number, function or both
616022	JAGN1	JAGN1 deficiency	Congenital defects of phagocyte number, function or both
-	CLPB	3-Methylglutaconic aciduria	Congenital defects of phagocyte number, function or both
162830	CSF3R	G-CSF receptor deficiency	Congenital defects of phagocyte number, function or both
116920	ITGB2	Leukocyte adhesion deficiencytype 1 (LAD1)	Congenital defects of phagocyte number, function or both
266265	SLC35C1	Leukocyte adhesion deficiency type 2 (LAD2)	Congenital defects of phagocyte number, function or both
612840	KINDLIN3	Leukocyte adhesion deficiency type 3 (LAD3)	Congenital defects of phagocyte number, function or both
608203	RAC2	Rac 2 deficiency	Congenital defects of phagocyte number, function or both
243310	ACTB	β-actin deficiency	Congenital defects of phagocyte number, function or both
-	FPR1	Localized juvenile periodontitis	Congenital defects of phagocyte number, function or both
245000	CTSC	Papillon-Lefèvre Syndrome	Congenital defects of phagocyte number, function or both
245480	C/EBPE	Specific granule deficiency	Congenital defects of phagocyte number, function or both
260400	SBDS	Shwachman-Diamond Syndrome	Congenital defects of phagocyte number, function or both
306400	CYBB	X-linked chronic granulomatous disease (CGD)	Congenital defects of phagocyte number, function or both
233690	CYBA	Autosomal recessive CGD	Congenital defects of phagocyte number, function or both
233700	NCF1	Autosomal recessive CGD	Congenital defects of phagocyte number, function or both
233710	NCF2	Autosomal recessive CGD	Congenital defects of phagocyte number, function or both
613960	NCF4	Autosomal recessive CGD	Congenital defects of phagocyte number, function or both
614286, 614172	GATA2	GATA2 deficiency (Mono MAC syndrome)	Congenital defects of phagocyte number, function or both
300770	CSF2RA	Pulmonary alveolar proteinosis	Congenital defects of phagocyte number, function or both
614891	IL12RB1	IL-12 and IL-23 receptor β1 chain deficiency	Defects in intrinsic and innate immunity
614890	IL12B	IL-12p40 deficiency	Defects in intrinsic and innate immunity
209950	IFNGR1	IFN-γ receptor 1 deficiency	Defects in intrinsic and innate immunity
614889	IFNGR2	IFN-γ receptor 2 deficiency	Defects in intrinsic and innate immunity
614892	STAT1	STAT1 deficiency (AD form)	Defects in intrinsic and innate immunity
300645	CYBB	Macrophage gp91 phox deficiency	Defects in intrinsic and innate immunity
614893	IRF8	IRF8-deficiency (AD form)	Defects in intrinsic and innate immunity
611521	TYK2	Tyk2 deficiency	Defects in intrinsic and innate immunity
616126	ISG15	ISG15 deficiency	Defects in intrinsic and innate immunity
-	RORC	RORc deficiency	Defects in intrinsic and innate immunity
226400	TMC6	EVER1 deficiency	Defects in intrinsic and innate immunity
226400	TMC8	EVER2 deficiency	Defects in intrinsic and innate immunity
193670	CXCR4	WHIM (Warts, Hypogammaglo-bulinemia, infections, Myelokathexis) syndrome	Defects in intrinsic and innate immunity
613796	STAT1	STAT1 deficiency	Defects in intrinsic and innate immunity
-	STAT2	STAT2 deficiency	Defects in intrinsic and innate immunity
-	IRF7	IRF7 deficiency	Defects in intrinsic and innate immunity
615707	CD16	CD16 deficiency	Defects in intrinsic and innate immunity
613002	TLR3	TLR3 deficiency	Defects in intrinsic and innate immunity
610551	UNC93B1	UNC93B1 deficiency	Defects in intrinsic and innate immunity
614849	TRAF3	TRAF3 deficiency	Defects in intrinsic and innate immunity
614850	TRIF, TICAM1	TRIF deficiency	Defects in intrinsic and innate immunity
-	TBK1	TBK1 deficiency	Defects in intrinsic and innate immunity
212050	CARD9	CARD9 deficiency	Defects in intrinsic and innate immunity
613953	IL17RA	IL-17RA deficiency	Defects in intrinsic and innate immunity
-	IL17RC	IL-17RC deficiency	Defects in intrinsic and innate immunity
613956	IL17F	IL-17F deficiency	Defects in intrinsic and innate immunity
614162	STAT1	STAT1 gain-of-function	Defects in intrinsic and innate immunity
615527	ACT1, TRAF3IP2	ACT1 deficiency	Defects in intrinsic and innate immunity
607676	IRAK4	IRAK-4 deficiency	Defects in intrinsic and innate immunity
612260	MYD88	MyD88 deficiency	Defects in intrinsic and innate immunity
271400	RPSA	Isolated congenital asplenia (ICA)	Defects in intrinsic and innate immunity
-	APOL-I	Trypanosomiasis	Defects in intrinsic and innate immunity
249100, 134610	MEFV	Familial Mediterranean Fever	Autoinflammatory disorders
260920	MVK	Mevalonate kinase deficiency (Hyper IgD syndrome)	Autoinflammatory disorders
191900	NLRP3, NALP3, CIAS1, PYPAF1	Muckle-Wells syndrome	Autoinflammatory disorders
120100	NLRP3	Familial cold autoinflammatory syndrome 1	Autoinflammatory disorders
611762	NLRP12	Familial cold autoinflammatory syndrome 2	Autoinflammatory disorders
607115	NLRP3, CIAS1	Neonatal onset multisystem inflammatory disease (NOMID) or chronic infantile neurologic cutaneous and articular syndrome (CINCA)	Autoinflammatory disorders
616050, 616115	NLRC4	NLRC4-MAS (macrophage activating syndrome), Familial cold autoinflammatory syndrome 4	Autoinflammatory disorders
614468	PLCG2	PLAID (PLCγ2 associated antibody deficiency and immune dysregulation), Familial cold autoinflammatory syndrome 3	Autoinflammatory disorders
614878	PLCG2	APLAID (autoinflammation and PLCγ2 associated antibody deficiency and immune dysregulation)	Autoinflammatory disorders
142680	TNFRSF1A	TNF receptor-associated periodic syndrome (TRAPS)	Autoinflammatory disorders
604416	PSTPIP1, C2BP1	Pyogenic sterile arthritis, pyoderma gangrenosum, acne (PAPA) syndrome	Autoinflammatory disorders
186580	NOD2, CARD15	Blau syndrome	Autoinflammatory disorders
614328	ADAM17	ADAM17 deletion	Autoinflammatory disorders
609628	LPIN2	Chronic recurrent multifocal osteomyelitis and congenital dyserythropoietic anemia (Majeed syndrome)	Autoinflammatory disorders
612852	IL1RN	DIRA (Deficiency of the Interleukin 1 Receptor Antagonist)	Autoinflammatory disorders
614204	IL36RN	DITRA – Deficiency of IL-36 receptor antagonist	Autoinflammatory disorders
602782	SLC29A3	SLC29A3 mutation	Autoinflammatory disorders
602723	CARD14	CAMPS (CARD14 mediated psoriasis)	Autoinflammatory disorders
118400	SH3BP2	Cherubism	Autoinflammatory disorders
256040	PSMB8	CANDLE (chronic atypical neutrophilic dermatitis with lipodystrophy)	Autoinflammatory disorders
601924	COPA	COPA defect	Autoinflammatory disorders
613652	C1QA	C1q deficiency	Complement deficiencies
613652	C1QB	C1q deficiency	Complement deficiencies
613652	C1QC	C1q deficiency	Complement deficiencies
216950	C1R	C1r deficiency	Complement deficiencies
613783	C1S	C1s deficiency	Complement deficiencies
614380	C4A	C4 deficiency	Complement deficiencies
614379	C4B	C4 deficiency	Complement deficiencies
613927	C2	C2 deficiency	Complement deficiencies
613779	C3	C3 deficiency LOF	Complement deficiencies
612925	C3	C3 GOF	Complement deficiencies
609536	C5	C5 deficiency	Complement deficiencies
612446	C6	C6 deficiency	Complement deficiencies
610102	C7	C7 deficiency	Complement deficiencies
613790	C8A	C8α deficiency	Complement deficiencies
613790	C8G	C8γ deficiency	Complement deficiencies
613789	C8B	C8β deficiency	Complement deficiencies
613825	C9	C9 deficiency	Complement deficiencies
613791	MASP2	MASP2 deficiency	Complement deficiencies
613860	FCN3	Ficolin 3 deficiency	Complement deficiencies
106100	SERPING1	C1 inhibitor deficiency	Complement deficiencies
612924	CFB	Factor B	Complement deficiencies
613912	CFD	Factor D deficiency	Complement deficiencies
312060	CFP	Properdin deficiency	Complement deficiencies
610984, 612923	CFI	Factor I deficiency	Complement deficiencies
609814, 235400	CFH	Factor H deficiency	Complement deficiencies
235400	CFHR1-5	Factor H –related protein deficiencies	Complement deficiencies
612926	THBD	Thrombomodulin	Complement deficiencies
609939	ITGAM	Complement Receptor 3 (CR3) deficiency	Complement deficiencies
612922	CD46	Membrane Cofactor Protein (CD46) deficiency	Complement deficiencies
612300	CD59	Membrane Attack Complex Inhibitor (CD59) deficiency	Complement deficiencies
-	TNFRSF6	Autoimmune lymphoproliferative syndrome (ALPS–SFAS)	Phenocopies of PID
-	KRAS	RAS-associated autoimmune leukoproliferative disease (RALD)	Phenocopies of PID
-	NRAS	RAS-associated autoimmune leukoproliferative disease (RALD)	Phenocopies of PID
-	NLRP3	Cryopyrinopathy, (Muckle-Wells /CINCA/NOMID-like syndrome)	Phenocopies of PID
-	AIRE	Chronic mucocutaneous candidiasis (isolated or with APECED syndrome)	Phenocopies of PID
-	IFNG	Adult-onset immunodeficiency	Phenocopies of PID
-	IL6	Recurrent skin infection	Phenocopies of PID
-	GM-CSF	Pulmonary alveolar proteinosis	Phenocopies of PID
-	CI inhibitor	Acquired angioedema	Phenocopies of PID
-	CFH	Atypical Hemolytic Uremic Syndrome	Phenocopies of PID

## Sheet: IBD-related pathway genes
Genes involved in pathways implicated in IBD pathogenesis including Innate Immune System, Immune System, Neutrophil degranulation Pathway were obtained from PathCards, an integrated database of human biological pathways and their annotations (Belinky, F et al (2015); PMID: 25725062 )by performing a search in PathCards (Sep 08, 2018) for the terms "Innate Immune System", " Immune System" and " Neu…
Output was then manually curated
Gene	Innate Immune System	Immune System	Neutrophil degranulation Pathway
A1BG	YES	YES	YES
ABCA13	YES	YES	YES
ACAA1	YES	YES	YES
ACLY	YES	YES	YES
ACPP	YES	YES	YES
ACTR10	YES	YES	YES
ACTR1B	YES	YES	YES
ACTR2	YES	YES	YES
ADA2	YES	YES	YES
ADAM10	YES	YES	YES
ADAM8	YES	YES	YES
ADGRE3	YES	YES	YES
ADGRE5	YES	YES	YES
ADGRG3	YES	YES	YES
AGA	YES	YES	YES
AGL	YES	YES	YES
AGPAT2	YES	YES	YES
AHSG	YES	YES	YES
ALAD	YES	YES	YES
ALDH3B1	YES	YES	YES
ALDOA	YES	YES	YES
ALDOC	YES	YES	YES
ALOX5	YES	YES	YES
AMPD3	YES	YES	YES
ANO6	YES	YES	YES
ANPEP	YES	YES	YES
ANXA2	YES	YES	YES
AOC1	YES	YES	YES
AP1M1	YES	YES	YES
AP2A2	YES	YES	YES
APAF1	YES	YES	YES
APEH	YES	YES	YES
APRT	YES	YES	YES
ARG1	YES	YES	YES
ARHGAP45	YES	YES	YES
ARHGAP9	YES	YES	YES
ARL8A	YES	YES	YES
ARMC8	YES	YES	YES
ARPC5	YES	YES	YES
ARSA	YES	YES	YES
ARSB	YES	YES	YES
ASAH1	YES	YES	YES
ATAD3B	YES	YES	YES
ATG7	YES	YES	YES
ATP11A	YES	YES	YES
ATP11B	YES	YES	YES
ATP6AP2	YES	YES	YES
ATP6V0A1	YES	YES	YES
ATP6V0C	YES	YES	YES
ATP6V1D	YES	YES	YES
ATP8A1	YES	YES	YES
ATP8B4	YES	YES	YES
AZU1	YES	YES	YES
B2M	YES	YES	YES
B4GALT1	YES	YES	YES
BIN2	YES	YES	YES
BPI	YES	YES	YES
BRI3	YES	YES	YES
BST1	YES	YES	YES
BST2	YES	YES	YES
C16orf62	YES	YES	YES
C1orf35	YES	YES	YES
C3	YES	YES	YES
C3AR1	YES	YES	YES
C5AR1	YES	YES	YES
C6orf120	YES	YES	YES
CAB39	YES	YES	YES
CALML5	YES	YES	YES
CAMP	YES	YES	YES
CAND1	YES	YES	YES
CANT1	YES	YES	YES
CAP1	YES	YES	YES
CAPN1	YES	YES	YES
CAT	YES	YES	YES
CCT2	YES	YES	YES
CCT8	YES	YES	YES
CD14	YES	YES	YES
CD177	YES	YES	YES
CD300A	YES	YES	YES
CD33	YES	YES	YES
CD36	YES	YES	YES
CD44	YES	YES	YES
CD47	YES	YES	YES
CD53	YES	YES	YES
CD55	YES	YES	YES
CD58	YES	YES	YES
CD59	YES	YES	YES
CD63	YES	YES	YES
CD68	YES	YES	YES
CD93	YES	YES	YES
CDA	YES	YES	YES
CDK13	YES	YES	YES
CEACAM1	YES	YES	YES
CEACAM3	YES	YES	YES
CEACAM6	YES	YES	YES
CEACAM8	YES	YES	YES
CEP290	YES	YES	YES
CFD	YES	YES	YES
CFP	YES	YES	YES
CHI3L1	YES	YES	YES
CHIT1	YES	YES	YES
CHRNB4	YES	YES	YES
CKAP4	YES	YES	YES
CLEC12A	YES	YES	YES
CLEC4C	YES	YES	YES
CLEC4D	YES	YES	YES
CLEC5A	YES	YES	YES
CMTM6	YES	YES	YES
CNN2	YES	YES	YES
COMMD3	YES	YES	YES
COMMD9	YES	YES	YES
COPB1	YES	YES	YES
COTL1	YES	YES	YES
CPNE1	YES	YES	YES
CPNE3	YES	YES	YES
CPPED1	YES	YES	YES
CR1	YES	YES	YES
CRACR2A	YES	YES	YES
CREG1	YES	YES	YES
CRISP3	YES	YES	YES
CRISPLD2	YES	YES	YES
CSNK2B	YES	YES	YES
CST3	YES	YES	YES
CSTB	YES	YES	YES
CTSA	YES	YES	YES
CTSB	YES	YES	YES
CTSC	YES	YES	YES
CTSD	YES	YES	YES
CTSG	YES	YES	YES
CTSH	YES	YES	YES
CTSS	YES	YES	YES
CTSZ	YES	YES	YES
CXCL1	YES	YES	YES
CXCR1	YES	YES	YES
CXCR2	YES	YES	YES
CYB5R3	YES	YES	YES
CYBA	YES	YES	YES
CYBB	YES	YES	YES
CYFIP1	YES	YES	YES
CYSTM1	YES	YES	YES
DBNL	YES	YES	YES
DDOST	YES	YES	YES
DDX3X	YES	YES	YES
DEFA1	YES	YES	YES
DEFA1B	YES	YES	YES
DEFA4	YES	YES	YES
DEGS1	YES	YES	YES
DERA	YES	YES	YES
DGAT1	YES	YES	YES
DIAPH1	YES	YES	YES
DNAJC13	YES	YES	YES
DNAJC3	YES	YES	YES
DNAJC5	YES	YES	YES
DNASE1L1	YES	YES	YES
DOCK2	YES	YES	YES
DOK3	YES	YES	YES
DPP7	YES	YES	YES
DSC1	YES	YES	YES
DSG1	YES	YES	YES
DSN1	YES	YES	YES
DSP	YES	YES	YES
DYNC1H1	YES	YES	YES
DYNC1LI1	YES	YES	YES
DYNLL1	YES	YES	YES
DYNLT1	YES	YES	YES
EEF1A1	YES	YES	YES
EEF2	YES	YES	YES
ELANE	YES	YES	YES
ENPP4	YES	YES	YES
EPX	YES	YES	YES
ERP44	YES	YES	YES
FABP5	YES	YES	YES
FAF2	YES	YES	YES
FCAR	YES	YES	YES
FCER1G	YES	YES	YES
FCGR2A	YES	YES	YES
FCGR2C	YES	YES	YES
FCGR3B	YES	YES	YES
FCN1	YES	YES	YES
FGL2	YES	YES	YES
FGR	YES	YES	YES
FLG2	YES	YES	YES
FOLR3	YES	YES	YES
FPR1	YES	YES	YES
FPR2	YES	YES	YES
FRK	YES	YES	YES
FRMPD3	YES	YES	YES
FTH1	YES	YES	YES
FTL	YES	YES	YES
FUCA1	YES	YES	YES
FUCA2	YES	YES	YES
GAA	YES	YES	YES
GALNS	YES	YES	YES
GCA	YES	YES	YES
GDI2	YES	YES	YES
GGH	YES	YES	YES
GHDC	YES	YES	YES
GLA	YES	YES	YES
GLB1	YES	YES	YES
GLIPR1	YES	YES	YES
GM2A	YES	YES	YES
GMFG	YES	YES	YES
GNS	YES	YES	YES
GOLGA7	YES	YES	YES
GPI	YES	YES	YES
GPR84	YES	YES	YES
GRN	YES	YES	YES
GSDMD	YES	YES	YES
GSN	YES	YES	YES
GSTP1	YES	YES	YES
GUSB	YES	YES	YES
GYG1	YES	YES	YES
HBB	YES	YES	YES
HEBP2	YES	YES	YES
HEXB	YES	YES	YES
HGSNAT	YES	YES	YES
HK3	YES	YES	YES
HLA-A	YES	YES	YES
HLA-B	YES	YES	YES
HLA-C	YES	YES	YES
HLA-H	YES	YES	YES
HMGB1	YES	YES	YES
HMOX2	YES	YES	YES
HP	YES	YES	YES
HPSE	YES	YES	YES
HRNR	YES	YES	YES
HSP90AA1	YES	YES	YES
HSP90AB1	YES	YES	YES
HSPA1A	YES	YES	YES
HSPA1B	YES	YES	YES
HSPA6	YES	YES	YES
HSPA8	YES	YES	YES
HUWE1	YES	YES	YES
HVCN1	YES	YES	YES
IDH1	YES	YES	YES
IGF2R	YES	YES	YES
ILF2	YES	YES	YES
IMPDH1	YES	YES	YES
IMPDH2	YES	YES	YES
IQGAP1	YES	YES	YES
IQGAP2	YES	YES	YES
IST1	YES	YES	YES
ITGAL	YES	YES	YES
ITGAM	YES	YES	YES
ITGAV	YES	YES	YES
ITGAX	YES	YES	YES
ITGB2	YES	YES	YES
JUP	YES	YES	YES
KCMF1	YES	YES	YES
KCNAB2	YES	YES	YES
KPNB1	YES	YES	YES
KRT1	YES	YES	YES
LAIR1	YES	YES	YES
LAMP1	YES	YES	YES
LAMP2	YES	YES	YES
LAMTOR1	YES	YES	YES
LAMTOR2	YES	YES	YES
LAMTOR3	YES	YES	YES
LCN2	YES	YES	YES
LGALS3	YES	YES	YES
LILRA3	YES	YES	YES
LILRB2	YES	YES	YES
LILRB3	YES	YES	YES
LOC102725035	YES	YES	YES
LOC105372824	YES	YES	YES
LOC107987425	YES	YES	YES
LOC107987462	YES	YES	YES
LPCAT1	YES	YES	YES
LRG1	YES	YES	YES
LRMP	YES	YES	YES
LRRC7	YES	YES	YES
LTA4H	YES	YES	YES
LTF	YES	YES	YES
LYZ	YES	YES	YES
MAGT1	YES	YES	YES
MAN2B1	YES	YES	YES
MANBA	YES	YES	YES
MAPK1	YES	YES	YES
MAPK14	YES	YES	YES
MCEMP1	YES	YES	YES
METTL7A	YES	YES	YES
MGAM	YES	YES	YES
MGST1	YES	YES	YES
MIF	YES	YES	YES
MIR4709	YES	YES	YES
MIR5010	YES	YES	YES
MIR6513	YES	YES	YES
MIR6748	YES	YES	YES
MIR6837	YES	YES	YES
MIR6848	YES	YES	YES
MIR7846	YES	YES	YES
MLEC	YES	YES	YES
MME	YES	YES	YES
MMP25	YES	YES	YES
MMP8	YES	YES	YES
MMP9	YES	YES	YES
MNDA	YES	YES	YES
MOSPD2	YES	YES	YES
MPO	YES	YES	YES
MS4A3	YES	YES	YES
MVP	YES	YES	YES
NAPRT	YES	YES	YES
NBEAL2	YES	YES	YES
NCKAP1L	YES	YES	YES
NCSTN	YES	YES	YES
NDUFC2	YES	YES	YES
NEU1	YES	YES	YES
NFAM1	YES	YES	YES
NFASC	YES	YES	YES
NFKB1	YES	YES	YES
NHLRC3	YES	YES	YES
NIT2	YES	YES	YES
NME2	YES	YES	YES
NPC2	YES	YES	YES
NRAS	YES	YES	YES
OLFM4	YES	YES	YES
OLR1	YES	YES	YES
ORM1	YES	YES	YES
ORM2	YES	YES	YES
ORMDL3	YES	YES	YES
OSCAR	YES	YES	YES
OSTF1	YES	YES	YES
P2RX1	YES	YES	YES
PA2G4	YES	YES	YES
PADI2	YES	YES	YES
PAFAH1B2	YES	YES	YES
PDAP1	YES	YES	YES
PDXK	YES	YES	YES
PECAM1	YES	YES	YES
PFKL	YES	YES	YES
PGAM1	YES	YES	YES
PGLYRP1	YES	YES	YES
PGM1	YES	YES	YES
PGM2	YES	YES	YES
PGRMC1	YES	YES	YES
PIGR	YES	YES	YES
PKM	YES	YES	YES
PKP1	YES	YES	YES
PLAC8	YES	YES	YES
PLAU	YES	YES	YES
PLAUR	YES	YES	YES
PLD1	YES	YES	YES
PLEKHO2	YES	YES	YES
PNP	YES	YES	YES
PPBP	YES	YES	YES
PPIA	YES	YES	YES
PPIE	YES	YES	YES
PRCP	YES	YES	YES
PRDX4	YES	YES	YES
PRDX6	YES	YES	YES
PRG2	YES	YES	YES
PRG3	YES	YES	YES
PRKCD	YES	YES	YES
PRSS2	YES	YES	YES
PRSS3	YES	YES	YES
PRTN3	YES	YES	YES
PSAP	YES	YES	YES
PSEN1	YES	YES	YES
PSMA2	YES	YES	YES
PSMA5	YES	YES	YES
PSMB1	YES	YES	YES
PSMB7	YES	YES	YES
PSMC2	YES	YES	YES
PSMC3	YES	YES	YES
PSMD1	YES	YES	YES
PSMD11	YES	YES	YES
PSMD12	YES	YES	YES
PSMD13	YES	YES	YES
PSMD14	YES	YES	YES
PSMD2	YES	YES	YES
PSMD3	YES	YES	YES
PSMD6	YES	YES	YES
PSMD7	YES	YES	YES
PTAFR	YES	YES	YES
PTGES2	YES	YES	YES
PTPN6	YES	YES	YES
PTPRB	YES	YES	YES
PTPRC	YES	YES	YES
PTPRJ	YES	YES	YES
PTPRN2	YES	YES	YES
PTX3	YES	YES	YES
PYCARD	YES	YES	YES
PYGB	YES	YES	YES
PYGL	YES	YES	YES
QPCT	YES	YES	YES
QSOX1	YES	YES	YES
RAB10	YES	YES	YES
RAB14	YES	YES	YES
RAB18	YES	YES	YES
RAB24	YES	YES	YES
RAB27A	YES	YES	YES
RAB31	YES	YES	YES
RAB37	YES	YES	YES
RAB3A	YES	YES	YES
RAB3D	YES	YES	YES
RAB44	YES	YES	YES
RAB4B	YES	YES	YES
RAB5B	YES	YES	YES
RAB5C	YES	YES	YES
RAB6A	YES	YES	YES
RAB7A	YES	YES	YES
RAB9B	YES	YES	YES
RAC1	YES	YES	YES
RAP1A	YES	YES	YES
RAP1B	YES	YES	YES
RAP2B	YES	YES	YES
RAP2C	YES	YES	YES
RETN	YES	YES	YES
RHOA	YES	YES	YES
RHOF	YES	YES	YES
RHOG	YES	YES	YES
RNASE2	YES	YES	YES
RNASE3	YES	YES	YES
RNASET2	YES	YES	YES
ROCK1	YES	YES	YES
S100A11	YES	YES	YES
S100A12	YES	YES	YES
S100A7	YES	YES	YES
S100A8	YES	YES	YES
S100A9	YES	YES	YES
S100P	YES	YES	YES
SCAMP1	YES	YES	YES
SDCBP	YES	YES	YES
SELL	YES	YES	YES
SERPINA1	YES	YES	YES
SERPINA3	YES	YES	YES
SERPINB1	YES	YES	YES
SERPINB10	YES	YES	YES
SERPINB12	YES	YES	YES
SERPINB3	YES	YES	YES
SERPINB6	YES	YES	YES
SIGLEC14	YES	YES	YES
SIGLEC5	YES	YES	YES
SIGLEC9	YES	YES	YES
SIRPA	YES	YES	YES
SIRPB1	YES	YES	YES
SLC11A1	YES	YES	YES
SLC15A4	YES	YES	YES
SLC27A2	YES	YES	YES
SLC2A3	YES	YES	YES
SLC2A5	YES	YES	YES
SLC44A2	YES	YES	YES
SLCO4C1	YES	YES	YES
SLPI	YES	YES	YES
SNAP23	YES	YES	YES
SNAP25	YES	YES	YES
SNAP29	YES	YES	YES
SPTAN1	YES	YES	YES
SRP14	YES	YES	YES
STBD1	YES	YES	YES
STK10	YES	YES	YES
STK11IP	YES	YES	YES
STOM	YES	YES	YES
SURF4	YES	YES	YES
SVIP	YES	YES	YES
SYNGR1	YES	YES	YES
TARM1	YES	YES	YES
TBC1D10C	YES	YES	YES
TCIRG1	YES	YES	YES
TCN1	YES	YES	YES
TICAM2	YES	YES	YES
TIMP2	YES	YES	YES
TLR2	YES	YES	YES
TMBIM1	YES	YES	YES
TMC6	YES	YES	YES
TMEM173	YES	YES	YES
TMEM179B	YES	YES	YES
TMEM30A	YES	YES	YES
TMEM63A	YES	YES	YES
TNFAIP6	YES	YES	YES
TNFRSF1B	YES	YES	YES
TOLLIP	YES	YES	YES
TOM1	YES	YES	YES
TRAPPC1	YES	YES	YES
TRPM2	YES	YES	YES
TSPAN14	YES	YES	YES
TTR	YES	YES	YES
TUBB	YES	YES	YES
TUBB4B	YES	YES	YES
TXNDC5	YES	YES	YES
TYROBP	YES	YES	YES
UBR4	YES	YES	YES
UNC13D	YES	YES	YES
VAMP8	YES	YES	YES
VAPA	YES	YES	YES
VAT1	YES	YES	YES
VCL	YES	YES	YES
VCP	YES	YES	YES
VNN1	YES	YES	YES
XRCC5	YES	YES	YES
XRCC6	YES	YES	YES
YPEL5	YES	YES	YES
ABI1	YES	YES
ABI2	YES	YES
ABL1	YES	YES
ACTB	YES	YES
ACTG1	YES	YES
ACTN2	YES	YES
ACTR3	YES	YES
ADCY1	YES	YES
ADCY2	YES	YES
ADCY3	YES	YES
ADCY4	YES	YES
ADCY5	YES	YES
ADCY6	YES	YES
ADCY7	YES	YES
ADCY8	YES	YES
ADCY9	YES	YES
AGER	YES	YES
AGO1	YES	YES
AGO2	YES	YES
AGO3	YES	YES
AGO4	YES	YES
AHCYL1	YES	YES
AIM2	YES	YES
AKAP9	YES	YES
AKT1	YES	YES
AKT1S1	YES	YES
AKT2	YES	YES
AKT3	YES	YES
ANGPT1	YES	YES
APBB1IP	YES	YES
APOB	YES	YES
APP	YES	YES
ARAF	YES	YES
ARPC1A	YES	YES
ARPC1B	YES	YES
ARPC2	YES	YES
ARPC3	YES	YES
ARPC4	YES	YES
ARRB1	YES	YES
ARRB2	YES	YES
ART1	YES	YES
ARTN	YES	YES
ATF1	YES	YES
ATF2	YES	YES
ATG12	YES	YES
ATG5	YES	YES
ATOX1	YES	YES
ATP6V0A2	YES	YES
ATP6V0A4	YES	YES
ATP6V0B	YES	YES
ATP6V0D1	YES	YES
ATP6V0D2	YES	YES
ATP6V0E1	YES	YES
ATP6V0E2	YES	YES
ATP6V1A	YES	YES
ATP6V1B1	YES	YES
ATP6V1B2	YES	YES
ATP6V1C1	YES	YES
ATP6V1C2	YES	YES
ATP6V1E1	YES	YES
ATP6V1E2	YES	YES
ATP6V1F	YES	YES
ATP6V1G1	YES	YES
ATP6V1G2	YES	YES
ATP6V1G3	YES	YES
ATP6V1H	YES	YES
ATP7A	YES	YES
BAD	YES	YES
BAIAP2	YES	YES
BCL10	YES	YES
BCL2	YES	YES
BCL2L1	YES	YES
BIRC2	YES	YES
BIRC3	YES	YES
BPIFA1	YES	YES
BPIFA2	YES	YES
BPIFB1	YES	YES
BPIFB2	YES	YES
BPIFB4	YES	YES
BPIFB6	YES	YES
BRAF	YES	YES
BRAP	YES	YES
BRK1	YES	YES
BTC	YES	YES
BTK	YES	YES
BTRC	YES	YES
C1QA	YES	YES
C1QB	YES	YES
C1QC	YES	YES
C1R	YES	YES
C1S	YES	YES
C2	YES	YES
C4A	YES	YES
C4B	YES	YES
C4B_2	YES	YES
C4BPA	YES	YES
C4BPB	YES	YES
C5	YES	YES
C5AR2	YES	YES
C6	YES	YES
C7	YES	YES
C8A	YES	YES
C8B	YES	YES
C8G	YES	YES
C9	YES	YES
CALM1	YES	YES
CALM2	YES	YES
CALM3	YES	YES
CAMK2A	YES	YES
CAMK2B	YES	YES
CAMK2D	YES	YES
CAMK2G	YES	YES
CAMK4	YES	YES
CAPZA1	YES	YES
CAPZA2	YES	YES
CARD11	YES	YES
CARD9	YES	YES
CASP1	YES	YES
CASP10	YES	YES
CASP2	YES	YES
CASP4	YES	YES
CASP8	YES	YES
CASP9	YES	YES
CCR2	YES	YES
CCR6	YES	YES
CD180	YES	YES
CD19	YES	YES
CD209	YES	YES
CD247	YES	YES
CD28	YES	YES
CD300E	YES	YES
CD300LB	YES	YES
CD3G	YES	YES
CD4	YES	YES
CD46	YES	YES
CD80	YES	YES
CD86	YES	YES
CDC34	YES	YES
CDC42	YES	YES
CDKN1A	YES	YES
CDKN1B	YES	YES
CFB	YES	YES
CFH	YES	YES
CFHR3	YES	YES
CFI	YES	YES
CFL1	YES	YES
CGAS	YES	YES
CHGA	YES	YES
CHUK	YES	YES
CLEC10A	YES	YES
CLEC4A	YES	YES
CLEC4E	YES	YES
CLEC6A	YES	YES
CLEC7A	YES	YES
CLU	YES	YES
CNKSR1	YES	YES
CNKSR2	YES	YES
CNPY3	YES	YES
COLEC10	YES	YES
COLEC11	YES	YES
CRCP	YES	YES
CREB1	YES	YES
CREBBP	YES	YES
CRK	YES	YES
CRP	YES	YES
CSF2	YES	YES
CSF2RA	YES	YES
CSF2RB	YES	YES
CSK	YES	YES
CTNNB1	YES	YES
CTSK	YES	YES
CTSL	YES	YES
CTSV	YES	YES
CUL1	YES	YES
CUL3	YES	YES
CYFIP2	YES	YES
CYLD	YES	YES
DAB2IP	YES	YES
DCD	YES	YES
DDX41	YES	YES
DDX58	YES	YES
DEFA3	YES	YES
DEFA5	YES	YES
DEFA6	YES	YES
DEFB1	YES	YES
DEFB103A	YES	YES
DEFB103B	YES	YES
DEFB104A	YES	YES
DEFB104B	YES	YES
DEFB105A	YES	YES
DEFB105B	YES	YES
DEFB106A	YES	YES
DEFB106B	YES	YES
DEFB107A	YES	YES
DEFB107B	YES	YES
DEFB108A	YES	YES
DEFB108B	YES	YES
DEFB109A	YES	YES
DEFB110	YES	YES
DEFB112	YES	YES
DEFB113	YES	YES
DEFB114	YES	YES
DEFB115	YES	YES
DEFB116	YES	YES
DEFB118	YES	YES
DEFB119	YES	YES
DEFB121	YES	YES
DEFB123	YES	YES
DEFB124	YES	YES
DEFB125	YES	YES
DEFB126	YES	YES
DEFB127	YES	YES
DEFB128	YES	YES
DEFB129	YES	YES
DEFB130A	YES	YES
DEFB131A	YES	YES
DEFB132	YES	YES
DEFB133	YES	YES
DEFB134	YES	YES
DEFB135	YES	YES
DEFB136	YES	YES
DEFB4A	YES	YES
DEFB4B	YES	YES
DHX36	YES	YES
DHX58	YES	YES
DHX9	YES	YES
DLG4	YES	YES
DNM1	YES	YES
DNM2	YES	YES
DNM3	YES	YES
DOCK1	YES	YES
DTX4	YES	YES
DUSP1	YES	YES
DUSP10	YES	YES
DUSP16	YES	YES
DUSP2	YES	YES
DUSP3	YES	YES
DUSP4	YES	YES
DUSP5	YES	YES
DUSP6	YES	YES
DUSP7	YES	YES
DUSP8	YES	YES
DUSP9	YES	YES
ECSIT	YES	YES
EEA1	YES	YES
EGF	YES	YES
EGFR	YES	YES
ELK1	YES	YES
ELMO1	YES	YES
ELMO2	YES	YES
EP300	YES	YES
EPPIN	YES	YES
EPPIN-WFDC6	YES	YES
ERBB2	YES	YES
ERBB3	YES	YES
ERBB4	YES	YES
EREG	YES	YES
FADD	YES	YES
FBXW11	YES	YES
FCER1A	YES	YES
FCGR1A	YES	YES
FCGR3A	YES	YES
FCN2	YES	YES
FCN3	YES	YES
FGA	YES	YES
FGB	YES	YES
FGF1	YES	YES
FGF10	YES	YES
FGF16	YES	YES
FGF17	YES	YES
FGF18	YES	YES
FGF19	YES	YES
FGF2	YES	YES
FGF20	YES	YES
FGF22	YES	YES
FGF23	YES	YES
FGF3	YES	YES
FGF4	YES	YES
FGF5	YES	YES
FGF6	YES	YES
FGF7	YES	YES
FGF8	YES	YES
FGF9	YES	YES
FGFR1	YES	YES
FGFR2	YES	YES
FGFR3	YES	YES
FGFR4	YES	YES
FGG	YES	YES
FN1	YES	YES
FOS	YES	YES
FOXO1	YES	YES
FOXO3	YES	YES
FOXO4	YES	YES
FRS2	YES	YES
FRS3	YES	YES
FYN	YES	YES
GAB1	YES	YES
GAB2	YES	YES
GDNF	YES	YES
GFRA1	YES	YES
GFRA2	YES	YES
GFRA3	YES	YES
GFRA4	YES	YES
GNLY	YES	YES
GRAP2	YES	YES
GRB2	YES	YES
GRIN1	YES	YES
GRIN2A	YES	YES
GRIN2B	YES	YES
GRIN2C	YES	YES
GRIN2D	YES	YES
GRK2	YES	YES
GSK3A	YES	YES
GSK3B	YES	YES
GZMM	YES	YES
HBEGF	YES	YES
HCK	YES	YES
HERC5	YES	YES
HGF	YES	YES
HLA-E	YES	YES
HRAS	YES	YES
HSP90B1	YES	YES
HTN1	YES	YES
HTN3	YES	YES
ICAM2	YES	YES
ICAM3	YES	YES
ICOS	YES	YES
IER3	YES	YES
IFI16	YES	YES
IFIH1	YES	YES
IFNA1	YES	YES
IFNA10	YES	YES
IFNA13	YES	YES
IFNA14	YES	YES
IFNA16	YES	YES
IFNA17	YES	YES
IFNA2	YES	YES
IFNA21	YES	YES
IFNA4	YES	YES
IFNA5	YES	YES
IFNA6	YES	YES
IFNA7	YES	YES
IFNA8	YES	YES
IFNB1	YES	YES
IGHE	YES	YES
IGHG1	YES	YES
IGHG2	YES	YES
IGHG3	YES	YES
IGHG4	YES	YES
IGKV3D-11	YES	YES
IGKV4-1	YES	YES
IGKV5-2	YES	YES
IGLC1	YES	YES
IGLC6	YES	YES
IKBKB	YES	YES
IKBKE	YES	YES
IKBKG	YES	YES
IL17RD	YES	YES
IL1B	YES	YES
IL2	YES	YES
IL2RA	YES	YES
IL2RB	YES	YES
IL2RG	YES	YES
IL3	YES	YES
IL3RA	YES	YES
IL5	YES	YES
IL5RA	YES	YES
INS	YES	YES
INSR	YES	YES
IRAK1	YES	YES
IRAK2	YES	YES
IRAK3	YES	YES
IRAK4	YES	YES
IRF1	YES	YES
IRF2	YES	YES
IRF3	YES	YES
IRF7	YES	YES
IRS1	YES	YES
IRS2	YES	YES
ISG15	YES	YES
ITCH	YES	YES
ITGA2B	YES	YES
ITGB3	YES	YES
ITK	YES	YES
ITLN1	YES	YES
ITPR1	YES	YES
ITPR2	YES	YES
ITPR3	YES	YES
JAK1	YES	YES
JAK2	YES	YES
JAK3	YES	YES
JUN	YES	YES
KBTBD7	YES	YES
KIR2DS2	YES	YES
KIR2DS4	YES	YES
KIR2DS5	YES	YES
KIR3DS1	YES	YES
KIT	YES	YES
KITLG	YES	YES
KL	YES	YES
KLB	YES	YES
KLRC2	YES	YES
KLRC4-KLRK1	YES	YES
KLRD1	YES	YES
KLRK1	YES	YES
KRAS	YES	YES
KSR1	YES	YES
KSR2	YES	YES
LAT	YES	YES
LAT2	YES	YES
LBP	YES	YES
LCK	YES	YES
LCP2	YES	YES
LEAP2	YES	YES
LGMN	YES	YES
LIMK1	YES	YES
LOC101060521	YES	YES
LOC102724229	YES	YES
LOC105369240	YES	YES
LOC105379765	YES	YES
LOC107984148	YES	YES
LOC107987553	YES	YES
LOC107987560	YES	YES
LOC107987561	YES	YES
LRRFIP1	YES	YES
LY86	YES	YES
LY96	YES	YES
LYN	YES	YES
MALT1	YES	YES
MAP2K1	YES	YES
MAP2K2	YES	YES
MAP2K3	YES	YES
MAP2K4	YES	YES
MAP2K6	YES	YES
MAP2K7	YES	YES
MAP3K1	YES	YES
MAP3K11	YES	YES
MAP3K14	YES	YES
MAP3K7	YES	YES
MAP3K8	YES	YES
MAPK10	YES	YES
MAPK11	YES	YES
MAPK12	YES	YES
MAPK13	YES	YES
MAPK3	YES	YES
MAPK7	YES	YES
MAPK8	YES	YES
MAPK9	YES	YES
MAPKAP1	YES	YES
MAPKAPK2	YES	YES
MAPKAPK3	YES	YES
MARK3	YES	YES
MASP1	YES	YES
MASP2	YES	YES
MAVS	YES	YES
MBL2	YES	YES
MDM2	YES	YES
MEF2A	YES	YES
MEF2C	YES	YES
MEFV	YES	YES
MET	YES	YES
MIR1281	YES	YES
MIR3614	YES	YES
MIR3652	YES	YES
MIR5004	YES	YES
MIR5193	YES	YES
MIR6502	YES	YES
MIR6843	YES	YES
MIR6852	YES	YES
MIR718	YES	YES
MIR7703	YES	YES
MIR7855	YES	YES
MLST8	YES	YES
MOV10	YES	YES
MRE11	YES	YES
MS4A2	YES	YES
MTOR	YES	YES
MUC1	YES	YES
MUC12	YES	YES
MUC13	YES	YES
MUC15	YES	YES
MUC16	YES	YES
MUC17	YES	YES
MUC19	YES	YES
MUC2	YES	YES
MUC20	YES	YES
MUC21	YES	YES
MUC3A	YES	YES
MUC3B	YES	YES
MUC4	YES	YES
MUC5AC	YES	YES
MUC5B	YES	YES
MUC6	YES	YES
MUC7	YES	YES
MUCL1	YES	YES
MYD88	YES	YES
MYH2	YES	YES
MYH9	YES	YES
MYO10	YES	YES
MYO1C	YES	YES
MYO5A	YES	YES
MYO9B	YES	YES
NCAM1	YES	YES
NCF1	YES	YES
NCF2	YES	YES
NCF4	YES	YES
NCK1	YES	YES
NCKAP1	YES	YES
NCKIPSD	YES	YES
NCR2	YES	YES
NEFL	YES	YES
NF1	YES	YES
NFATC1	YES	YES
NFATC2	YES	YES
NFATC3	YES	YES
NFKB2	YES	YES
NFKBIA	YES	YES
NFKBIB	YES	YES
NLRC3	YES	YES
NLRC4	YES	YES
NLRC5	YES	YES
NLRP1	YES	YES
NLRP3	YES	YES
NLRP4	YES	YES
NLRX1	YES	YES
NOD1	YES	YES
NOD2	YES	YES
NOS1	YES	YES
NOS2	YES	YES
NOS3	YES	YES
NR4A1	YES	YES
NRG1	YES	YES
NRG2	YES	YES
NRG3	YES	YES
NRG4	YES	YES
NRTN	YES	YES
OTUD5	YES	YES
P2RX7	YES	YES
PAK1	YES	YES
PAK2	YES	YES
PAK3	YES	YES
PANX1	YES	YES
PAQR3	YES	YES
PCBP2	YES	YES
PDE1A	YES	YES
PDE1B	YES	YES
PDE1C	YES	YES
PDGFA	YES	YES
PDGFB	YES	YES
PDGFRA	YES	YES
PDGFRB	YES	YES
PDPK1	YES	YES
PDZD11	YES	YES
PEA15	YES	YES
PEBP1	YES	YES
PELI1	YES	YES
PELI2	YES	YES
PELI3	YES	YES
PGLYRP2	YES	YES
PGLYRP3	YES	YES
PGLYRP4	YES	YES
PHB	YES	YES
PHLPP1	YES	YES
PHLPP2	YES	YES
PI3	YES	YES
PIK3AP1	YES	YES
PIK3C3	YES	YES
PIK3CA	YES	YES
PIK3CB	YES	YES
PIK3CD	YES	YES
PIK3R1	YES	YES
PIK3R2	YES	YES
PIK3R3	YES	YES
PIK3R4	YES	YES
PIN1	YES	YES
PIP4K2A	YES	YES
PIP4K2B	YES	YES
PIP4K2C	YES	YES
PIP5K1A	YES	YES
PIP5K1B	YES	YES
PIP5K1C	YES	YES
PLA2G2A	YES	YES
PLA2G6	YES	YES
PLCG1	YES	YES
PLCG2	YES	YES
PLD2	YES	YES
PLD3	YES	YES
PLD4	YES	YES
PLPP4	YES	YES
PLPP5	YES	YES
POLR1C	YES	YES
POLR1D	YES	YES
POLR2E	YES	YES
POLR2F	YES	YES
POLR2H	YES	YES
POLR2K	YES	YES
POLR2L	YES	YES
POLR3A	YES	YES
POLR3B	YES	YES
POLR3C	YES	YES
POLR3D	YES	YES
POLR3E	YES	YES
POLR3F	YES	YES
POLR3G	YES	YES
POLR3GL	YES	YES
POLR3H	YES	YES
POLR3K	YES	YES
PPP2CA	YES	YES
PPP2CB	YES	YES
PPP2R1A	YES	YES
PPP2R1B	YES	YES
PPP2R5A	YES	YES
PPP2R5B	YES	YES
PPP2R5C	YES	YES
PPP2R5D	YES	YES
PPP2R5E	YES	YES
PPP3CA	YES	YES
PPP3CB	YES	YES
PPP3R1	YES	YES
PPP5C	YES	YES
PRKACA	YES	YES
PRKACB	YES	YES
PRKACG	YES	YES
PRKAR1A	YES	YES
PRKAR1B	YES	YES
PRKAR2A	YES	YES
PRKAR2B	YES	YES
PRKCA	YES	YES
PRKCE	YES	YES
PRKCG	YES	YES
PRKCQ	YES	YES
PRKCSH	YES	YES
PRKDC	YES	YES
PROS1	YES	YES
PRR5	YES	YES
PSMA1	YES	YES
PSMA3	YES	YES
PSMA4	YES	YES
PSMA6	YES	YES
PSMA7	YES	YES
PSMA8	YES	YES
PSMB10	YES	YES
PSMB11	YES	YES
PSMB2	YES	YES
PSMB3	YES	YES
PSMB4	YES	YES
PSMB5	YES	YES
PSMB6	YES	YES
PSMB8	YES	YES
PSMB9	YES	YES
PSMC1	YES	YES
PSMC4	YES	YES
PSMC5	YES	YES
PSMC6	YES	YES
PSMD10	YES	YES
PSMD4	YES	YES
PSMD5	YES	YES
PSMD8	YES	YES
PSMD9	YES	YES
PSME1	YES	YES
PSME2	YES	YES
PSME3	YES	YES
PSME4	YES	YES
PSMF1	YES	YES
PSPN	YES	YES
PSTPIP1	YES	YES
PTEN	YES	YES
PTK2	YES	YES
PTPN11	YES	YES
PTPN4	YES	YES
PTPRA	YES	YES
RAF1	YES	YES
RANBP9	YES	YES
RAPGEF2	YES	YES
RASA1	YES	YES
RASA2	YES	YES
RASA3	YES	YES
RASA4	YES	YES
RASAL1	YES	YES
RASAL2	YES	YES
RASAL3	YES	YES
RASGEF1A	YES	YES
RASGRF1	YES	YES
RASGRF2	YES	YES
RASGRP1	YES	YES
RASGRP2	YES	YES
RASGRP3	YES	YES
RASGRP4	YES	YES
RBSN	YES	YES
RBX1	YES	YES
REG3A	YES	YES
REG3G	YES	YES
RELA	YES	YES
RELB	YES	YES
RET	YES	YES
RICTOR	YES	YES
RIPK1	YES	YES
RIPK2	YES	YES
RIPK3	YES	YES
RNASE6	YES	YES
RNASE7	YES	YES
RNASE8	YES	YES
RNF125	YES	YES
RNF135	YES	YES
RNF216	YES	YES
RPS27A	YES	YES
RPS6KA1	YES	YES
RPS6KA2	YES	YES
RPS6KA3	YES	YES
RPS6KA5	YES	YES
RPS6KB2	YES	YES
S100A1	YES	YES
S100A7A	YES	YES
S100B	YES	YES
SAA1	YES	YES
SARM1	YES	YES
SEM1	YES	YES
SEMG1	YES	YES
SHC1	YES	YES
SHC2	YES	YES
SHC3	YES	YES
SIGIRR	YES	YES
SIGLEC15	YES	YES
SIGLEC16	YES	YES
SIKE1	YES	YES
SKP1	YES	YES
SOCS1	YES	YES
SOS1	YES	YES
SPRED1	YES	YES
SPRED2	YES	YES
SPRED3	YES	YES
SPTA1	YES	YES
SPTB	YES	YES
SPTBN1	YES	YES
SPTBN2	YES	YES
SPTBN4	YES	YES
SPTBN5	YES	YES
SRC	YES	YES
STAT6	YES	YES
SUGT1	YES	YES
SYK	YES	YES
SYNGAP1	YES	YES
TAB1	YES	YES
TAB2	YES	YES
TAB3	YES	YES
TANK	YES	YES
TAX1BP1	YES	YES
TBK1	YES	YES
TEC	YES	YES
TEK	YES	YES
THEM4	YES	YES
TICAM1	YES	YES
TIRAP	YES	YES
TKFC	YES	YES
TLN1	YES	YES
TLR1	YES	YES
TLR10	YES	YES
TLR3	YES	YES
TLR4	YES	YES
TLR5	YES	YES
TLR6	YES	YES
TLR7	YES	YES
TLR8	YES	YES
TLR9	YES	YES
TNFAIP3	YES	YES
TNIP2	YES	YES
TNRC6A	YES	YES
TNRC6B	YES	YES
TNRC6C	YES	YES
TP53	YES	YES
TRAF2	YES	YES
TRAF3	YES	YES
TRAF6	YES	YES
TRAT1	YES	YES
TREM1	YES	YES
TREM2	YES	YES
TREX1	YES	YES
TRIB3	YES	YES
TRIM21	YES	YES
TRIM25	YES	YES
TRIM32	YES	YES
TRIM56	YES	YES
TSC2	YES	YES
TXK	YES	YES
TXN	YES	YES
TXNIP	YES	YES
UBA3	YES	YES
UBA52	YES	YES
UBA7	YES	YES
UBB	YES	YES
UBC	YES	YES
UBE2D1	YES	YES
UBE2D2	YES	YES
UBE2D3	YES	YES
UBE2K	YES	YES
UBE2L6	YES	YES
UBE2M	YES	YES
UBE2N	YES	YES
UBE2V1	YES	YES
UNC93B1	YES	YES
VAV1	YES	YES
VAV2	YES	YES
VAV3	YES	YES
VRK3	YES	YES
VTN	YES	YES
VWF	YES	YES
WAS	YES	YES
WASF1	YES	YES
WASF2	YES	YES
WASF3	YES	YES
WASL	YES	YES
WDR83	YES	YES
WIPF1	YES	YES
WIPF2	YES	YES
WIPF3	YES	YES
YES1	YES	YES
YWHAB	YES	YES
ZBP1	YES	YES
AAAS	YES
ACTR1A	YES
ADAM17	YES
ADAR	YES
ALOX15	YES
ANAPC1	YES
ANAPC10	YES
ANAPC11	YES
ANAPC13	YES
ANAPC2	YES
ANAPC4	YES
ANAPC5	YES
ANAPC7	YES
ANXA1	YES
AP1B1	YES
AP1G1	YES
AP1M2	YES
AP1S1	YES
AP1S2	YES
AP1S3	YES
AP2A1	YES
AP2B1	YES
AP2M1	YES
AP2S1	YES
AREL1	YES
ARF1	YES
ARIH1	YES
ARIH2	YES
ASB1	YES
ASB10	YES
ASB11	YES
ASB12	YES
ASB13	YES
ASB14	YES
ASB15	YES
ASB16	YES
ASB17	YES
ASB18	YES
ASB2	YES
ASB3	YES
ASB4	YES
ASB5	YES
ASB6	YES
ASB7	YES
ASB8	YES
ASB9	YES
BATF	YES
BCL6	YES
BIRC5	YES
BLK	YES
BLMH	YES
BLNK	YES
BRWD1	YES
BTBD1	YES
BTBD6	YES
BTLA	YES
BTN1A1	YES
BTN2A1	YES
BTN2A2	YES
BTN3A1	YES
BTN3A2	YES
BTN3A3	YES
BTNL2	YES
BTNL8	YES
BTNL9	YES
CALR	YES
CANX	YES
CASP3	YES
CBL	YES
CBLB	YES
CCL11	YES
CCL19	YES
CCL2	YES
CCL20	YES
CCL22	YES
CCL3	YES
CCL3L1	YES
CCL3L3	YES
CCL4	YES
CCL5	YES
CCND1	YES
CCNF	YES
CCR1	YES
CCR5	YES
CD101	YES
CD160	YES
CD1A	YES
CD1B	YES
CD1C	YES
CD1D	YES
CD200	YES
CD200R1	YES
CD207	YES
CD22	YES
CD226	YES
CD27	YES
CD274	YES
CD300C	YES
CD300LD	YES
CD300LF	YES
CD300LG	YES
CD34	YES
CD3D	YES
CD3E	YES
CD40	YES
CD40LG	YES
CD70	YES
CD74	YES
CD79A	YES
CD79B	YES
CD81	YES
CD8A	YES
CD8B	YES
CD96	YES
CDC16	YES
CDC20	YES
CDC23	YES
CDC26	YES
CDC27	YES
CDH1	YES
CEBPD	YES
CENPE	YES
CIITA	YES
CISH	YES
CLCF1	YES
CLEC2B	YES
CLEC2D	YES
CLTA	YES
CLTC	YES
CNTF	YES
CNTFR	YES
COL1A2	YES
CRKL	YES
CRLF1	YES
CRTAM	YES
CSF1	YES
CSF1R	YES
CSF3	YES
CSF3R	YES
CSH1	YES
CSHL1	YES
CTF1	YES
CTLA4	YES
CTSE	YES
CTSF	YES
CTSO	YES
CUL2	YES
CUL5	YES
CUL7	YES
CXADR	YES
CXCL10	YES
CXCL2	YES
CXCL8	YES
DAPP1	YES
DCAF1	YES
DCTN1	YES
DCTN2	YES
DCTN3	YES
DCTN4	YES
DCTN5	YES
DCTN6	YES
DET1	YES
DTX3L	YES
DYNC1I1	YES
DYNC1I2	YES
DYNC1LI2	YES
DYNLL2	YES
DZIP3	YES
EBI3	YES
EDA	YES
EDA2R	YES
EDAR	YES
EDARADD	YES
EGR1	YES
EIF2AK2	YES
EIF4A1	YES
EIF4A2	YES
EIF4A3	YES
EIF4E	YES
EIF4E2	YES
EIF4E3	YES
EIF4G1	YES
EIF4G2	YES
EIF4G3	YES
ELOB	YES
ELOC	YES
ENAH	YES
ERAP1	YES
ERAP2	YES
EVL	YES
F13A1	YES
FASLG	YES
FBXL12	YES
FBXL13	YES
FBXL14	YES
FBXL15	YES
FBXL16	YES
FBXL18	YES
FBXL19	YES
FBXL20	YES
FBXL21	YES
FBXL22	YES
FBXL3	YES
FBXL4	YES
FBXL5	YES
FBXL7	YES
FBXL8	YES
FBXO10	YES
FBXO15	YES
FBXO17	YES
FBXO2	YES
FBXO21	YES
FBXO22	YES
FBXO27	YES
FBXO30	YES
FBXO31	YES
FBXO32	YES
FBXO4	YES
FBXO40	YES
FBXO41	YES
FBXO44	YES
FBXO6	YES
FBXO7	YES
FBXO9	YES
FBXW10	YES
FBXW12	YES
FBXW2	YES
FBXW4	YES
FBXW5	YES
FBXW7	YES
FBXW8	YES
FBXW9	YES
FCER2	YES
FCGR1B	YES
FCGR2B	YES
FLNB	YES
FLT3	YES
FLT3LG	YES
FSCN1	YES
FYB1	YES
FZR1	YES
GAN	YES
GATA3	YES
GBP1	YES
GBP2	YES
GBP3	YES
GBP4	YES
GBP5	YES
GBP6	YES
GBP7	YES
GH1	YES
GH2	YES
GHR	YES
GLYCAM1	YES
HACE1	YES
HAVCR2	YES
HCST	YES
HECTD1	YES
HECTD2	YES
HECTD3	YES
HECW2	YES
HERC1	YES
HERC2	YES
HERC3	YES
HERC4	YES
HERC6	YES
HIF1A	YES
HIST1H3A	YES
HIST1H3B	YES
HIST1H3C	YES
HIST1H3D	YES
HIST1H3E	YES
HIST1H3F	YES
HIST1H3G	YES
HIST1H3H	YES
HIST1H3I	YES
HIST1H3J	YES
HIST2H3A	YES
HIST2H3C	YES
HIST2H3D	YES
HLA-DMA	YES
HLA-DMB	YES
HLA-DOA	YES
HLA-DOB	YES
HLA-DPA1	YES
HLA-DPB1	YES
HLA-DQA1	YES
HLA-DQA2	YES
HLA-DQB1	YES
HLA-DQB2	YES
HLA-DRA	YES
HLA-DRB1	YES
HLA-DRB3	YES
HLA-DRB4	YES
HLA-DRB5	YES
HLA-F	YES
HLA-G	YES
HMOX1	YES
HSPA5	YES
ICAM1	YES
ICAM4	YES
ICAM5	YES
ICOSLG	YES
IFI27	YES
IFI30	YES
IFI35	YES
IFI6	YES
IFIT1	YES
IFIT2	YES
IFIT3	YES
IFITM1	YES
IFITM2	YES
IFITM3	YES
IFNAR1	YES
IFNAR2	YES
IFNG	YES
IFNGR1	YES
IFNGR2	YES
IFNL1	YES
IFNL2	YES
IFNL3	YES
IFNLR1	YES
IL10	YES
IL10RA	YES
IL10RB	YES
IL11	YES
IL11RA	YES
IL12A	YES
IL12B	YES
IL12RB1	YES
IL12RB2	YES
IL13	YES
IL13RA1	YES
IL13RA2	YES
IL15	YES
IL15RA	YES
IL16	YES
IL17A	YES
IL17C	YES
IL17F	YES
IL17RA	YES
IL17RB	YES
IL17RC	YES
IL17RE	YES
IL18	YES
IL18BP	YES
IL18R1	YES
IL18RAP	YES
IL19	YES
IL1A	YES
IL1F10	YES
IL1R1	YES
IL1R2	YES
IL1RAP	YES
IL1RL1	YES
IL1RL2	YES
IL1RN	YES
IL20	YES
IL20RA	YES
IL20RB	YES
IL22	YES
IL22RA1	YES
IL22RA2	YES
IL23A	YES
IL23R	YES
IL24	YES
IL25	YES
IL27	YES
IL27RA	YES
IL31	YES
IL31RA	YES
IL32	YES
IL33	YES
IL34	YES
IL36A	YES
IL36B	YES
IL36G	YES
IL37	YES
IL4	YES
IL4R	YES
IL6	YES
IL6R	YES
IL6ST	YES
IL7	YES
IL7R	YES
IL9	YES
IL9R	YES
INPP5D	YES
INPPL1	YES
IP6K2	YES
IRF4	YES
IRF5	YES
IRF6	YES
IRF8	YES
IRF9	YES
ISG20	YES
ITGA4	YES
ITGB1	YES
ITGB5	YES
ITGB7	YES
JAML	YES
JUNB	YES
KBTBD13	YES
KBTBD6	YES
KBTBD8	YES
KCTD6	YES
KCTD7	YES
KEAP1	YES
KIF11	YES
KIF15	YES
KIF18A	YES
KIF20A	YES
KIF22	YES
KIF23	YES
KIF26A	YES
KIF2A	YES
KIF2B	YES
KIF2C	YES
KIF3A	YES
KIF3B	YES
KIF3C	YES
KIF4A	YES
KIF4B	YES
KIF5A	YES
KIF5B	YES
KIFAP3	YES
KIR2DL1	YES
KIR2DL2	YES
KIR2DL3	YES
KIR2DL4	YES
KIR2DS1	YES
KIR3DL1	YES
KIR3DL2	YES
KLC1	YES
KLC2	YES
KLC3	YES
KLC4	YES
KLHL11	YES
KLHL13	YES
KLHL2	YES
KLHL20	YES
KLHL21	YES
KLHL22	YES
KLHL25	YES
KLHL3	YES
KLHL41	YES
KLHL42	YES
KLHL5	YES
KLHL9	YES
KLRB1	YES
KLRC1	YES
KLRF1	YES
KLRG1	YES
KPNA1	YES
KPNA2	YES
KPNA3	YES
KPNA4	YES
KPNA5	YES
KPNA7	YES
LAG3	YES
LAIR2	YES
LAMA5	YES
LGALS9	YES
LIF	YES
LIFR	YES
LILRA1	YES
LILRA2	YES
LILRA4	YES
LILRA5	YES
LILRA6	YES
LILRB1	YES
LILRB4	YES
LILRB5	YES
LMO7	YES
LNPEP	YES
LNX1	YES
LOC102723996	YES
LOC105369632	YES
LONRF1	YES
LRR1	YES
LRRC41	YES
LRSAM1	YES
LTA	YES
LTB	YES
LTBR	YES
LTN1	YES
MADCAM1	YES
MAOA	YES
MAP3K3	YES
MCL1	YES
MEX3C	YES
MGRN1	YES
MIB2	YES
MICA	YES
MICB	YES
MID1	YES
MIR1248	YES
MIR3620	YES
MIR378I	YES
MIR4687	YES
MIR4720	YES
MIR4758	YES
MIR5196	YES
MIR630	YES
MIR6742	YES
MKRN1	YES
MMP1	YES
MMP2	YES
MMP3	YES
MRC1	YES
MRC2	YES
MT2A	YES
MX1	YES
MX2	YES
MYC	YES
MYLIP	YES
NANOG	YES
NCR1	YES
NCR3	YES
NCR3LG1	YES
NDC1	YES
NDN	YES
NECTIN2	YES
NEDD4	YES
NEDD4L	YES
NFKBIE	YES
NPEPPS	YES
NUP107	YES
NUP133	YES
NUP153	YES
NUP155	YES
NUP160	YES
NUP188	YES
NUP205	YES
NUP210	YES
NUP214	YES
NUP35	YES
NUP37	YES
NUP43	YES
NUP50	YES
NUP54	YES
NUP58	YES
NUP62	YES
NUP85	YES
NUP88	YES
NUP93	YES
NUP98	YES
NUPL2	YES
OAS1	YES
OAS2	YES
OAS3	YES
OASL	YES
OPRD1	YES
OPRM1	YES
ORAI1	YES
ORAI2	YES
OSBPL1A	YES
OSM	YES
OSMR	YES
PAG1	YES
PDCD1	YES
PDCD1LG2	YES
PDIA3	YES
PIAS1	YES
PIM1	YES
PJA1	YES
PJA2	YES
PML	YES
POM121	YES
POM121C	YES
POMC	YES
POU2F1	YES
PPL	YES
PPM1B	YES
PRKCB	YES
PRKG1	YES
PRKN	YES
PRL	YES
PRLR	YES
PTGS2	YES
PTK2B	YES
PTPN1	YES
PTPN2	YES
PTPN22	YES
PVR	YES
RACGAP1	YES
RAE1	YES
RAET1E	YES
RAG1	YES
RAG2	YES
RANBP2	YES
RAP1GAP	YES
RAP1GAP2	YES
RAPGEF1	YES
RAPGEF3	YES
RAPGEF4	YES
RBBP6	YES
RBCK1	YES
RCHY1	YES
REL	YES
RHOU	YES
RILP	YES
RLIM	YES
RNASEL	YES
RNF111	YES
RNF114	YES
RNF115	YES
RNF123	YES
RNF126	YES
RNF130	YES
RNF138	YES
RNF14	YES
RNF144B	YES
RNF182	YES
RNF19A	YES
RNF19B	YES
RNF213	YES
RNF217	YES
RNF220	YES
RNF25	YES
RNF34	YES
RNF4	YES
RNF41	YES
RNF6	YES
RNF7	YES
RORA	YES
RORC	YES
RSAD2	YES
S1PR1	YES
SAMHD1	YES
SAR1B	YES
SEC13	YES
SEC22B	YES
SEC23A	YES
SEC24A	YES
SEC24B	YES
SEC24C	YES
SEC24D	YES
SEC31A	YES
SEC61A1	YES
SEC61A2	YES
SEC61B	YES
SEC61G	YES
SEH1L	YES
SH2B1	YES
SH2D1A	YES
SH2D1B	YES
SH3GL2	YES
SH3KBP1	YES
SH3RF1	YES
SIAH1	YES
SIAH2	YES
SIGLEC1	YES
SIGLEC10	YES
SIGLEC11	YES
SIGLEC12	YES
SIGLEC6	YES
SIGLEC7	YES
SIGLEC8	YES
SIPA1	YES
SKP2	YES
SLAMF6	YES
SLAMF7	YES
SMARCA4	YES
SMURF1	YES
SMURF2	YES
SOCS2	YES
SOCS3	YES
SOCS5	YES
SOX2	YES
SP100	YES
SPSB1	YES
SPSB2	YES
SPSB4	YES
SQSTM1	YES
SRMS	YES
STAT1	YES
STAT2	YES
STAT3	YES
STAT5A	YES
STAT5B	YES
STIM1	YES
STUB1	YES
STX1A	YES
STX3	YES
STX4	YES
SUMO1	YES
[truncated: 135 more rows]
