# Supplementary material for: A frameshift variant in the SIRPB1 gene confers susceptibility to Crohn’s disease in a Chinese population
Source: Front Genet. 2023 May 30;14:1130529. doi: 10.3389/fgene.2023.1130529 (PMC10267704; doi:10.3389/fgene.2023.1130529)
Supplement: Supplementary file 3 [file Table4.XLSX]

## Sheet: 61 candidate variants
Gene	rs number	Gene locus	Forward Primer Sequence	Reverse Primer Sequence	Extended Primer Sequence	Gene sequence
PCNXL2	rs759917992	chr1:233386580T>C	ACGTTGGATGGGGCCTTCTTTCTGATTTCC	ACGTTGGATGTCTTTGCTGAAATTTTCTG	gggttAGGATCTAATTTCCCC	GTATCTATCTGTAAAACAGTTTGCCTTTATTACTGTAAATGAGAATAAATGAGAACTAACCACATTTCTAGTCCACTCCTTGGGACAAATTTAATAATGTGTTTGAGAGCTGTATCACCATCTTTCTTGAAGAGAACATTATTATGTTTATACAGAGTTCCTGTCTATTTATACTACCTACATGTTATCTTCATTTTTGGAAGCAGCAACAATGAAAATGGTTTCATTTATTTTTCATTATTTCACAATGTCAGATTTCCTTTTTCTTTCATACAAAACCACATGCCTTAACAACTACAAAGGGATTAACACATTTCTTCTAAACCAGAATCCTCACTTTATCTTCATCGCTGTGTCTCCCAGCAATGCAACAGCTCTCAAGCCTGGAAACAAAGCTCC…
TP73	rs1641123267	chr1:3638706C>T	ACGTTGGATGCATCCAGATCAAGGTGTCC	ACGTTGGATGGTTTCACGACGTCGGTCAC	aggggCGACGTCGGTCACGTGCTCC	CTTCCACAGGCCTGGCTCCCAGCCCCCGTTCCCGCCCTCACTCTCCAGCAGCCCCTTCTTGCTCTCCTGGCCTTTCTTGTCCCCATCCATAAACCTAAAGCCTCTCTGCCTGACTGCCACCGGCACTCACACCCCTGCTGTCATGGAGCCCAAATGACCCGATGGCTGTGGAGTGGGTGCCAGGGCAGCTGTGCCTGGATTCACGCCTCAAAGGACAGACACCTGGAGGGATTCAGCAGAGGGGCTGCTTGGGGCAGTCTTCATCTGGGGGTTGTGGAAGGGGCACCCATGGGGAGGACGTGGCTCCCAATGGGGGGTGGCCTGGACAGGGGTGCAGTTGGGACCACTGGTCTCACCCGCTCCCTCTCCCCCACTCCAGTACTCCCCGCTCTTGAAGAA…
UBE2U	rs776567811	chr1:64676467AC>A	ACGTTGGATGACTGGTCAGCCCTGTATAG	ACGTTGGATGGTAGGGCAAGTAAGATGCTG	ggATTCCACTTCTCAGGGT	ACATCTTTCCAACTTAACATAACAGGACAACGCTGGAGGGAGGTTGTGCCCATCCTCAATGTGAAGATTCCATTTCTGGGACTAAGGCATTTACTGTTTGTCACCATTTCCAGTCTGGGGGAAGGGGGAAGAAAAGAAGGAAAGCCAGCTTCCTTTAAAAAAAGACTCAGAAATTGCACACTTATCCTTATGTCCCACAACAAAAACTTAGTCACAAGGCCACATCTTGCTAAAGGAGAGGATAGGAAAAACTGTAGGGGCACCTATGTATTCAGCTAAAACAACATGGTAATGGGTGGGAACCAGGGATGGGTATAGTGCTTCTCAGTACAGAGAGAAGAACTAGGAAAAAGGAAGAGTAAATGCAGATAATTTTTCTGGCTTATCATTTTGATGTTT…
LSP1	NA	chr11:1891892G>A	ACGTTGGATGTTGGTCCTTCTCTCTGGGTG	ACGTTGGATGGCAACCAGAGGCTTCATAC	gggtCCGGCTGTGGCTCCCGCCCAG	CAAGGCCGGTCCACTTGACCTCAGCCATGAGGACATCCCAAGGCCATGTGAGTCTCCCACGGCCCACTGAAGCTGGTCCTTCATACCCCATTTTGCAAACAGGAAAGCTGAGGCTCAGGGAGGCACCAAAGCTTACTCCCATCCTGGGGCTTGGCAGGGGGTGCCCGCAGCACCCGGGGACATACACCGGGGAGTCTCCTGGGAAAGAAGTGCCGGCCCAGGGGCAGACTCTTTTCTGCTCTGCCATGTCTTCCCTGCACCCCCAGGGATGATGAGTCTGGGAGGGGCTGGTCAGCCATGAAAGCTTCGGGGAGGGGCCGGTGGCCAGGCCGGGCACCCCAGAGCTCCACAGGCAGACATGGTGTGGGGGTGTCAGGAAGAGGGCCTGGCTGCTGGGTG…
C11orf42	rs751350529	chr11:6231170C>T	ACGTTGGATGCTATGACCTACTGGGTGTG	ACGTTGGATGCACTGGTTTCAGTGCCCTC	GGGTGTGCTGGTAAAA	TCTCCTACCTAGATAATTGCTTCAAAACTCAAGTATCACCATCTAGAAACCTTCCTTGATCCTCTTTCCATGAAAGGTAAAGACTGTTCAATCACTTCCTGTCTCCTTCACACCTTGCTCTCTATTAATATTTTACATAGCAGACTGTTTACATTTTTGTGTTCTCCAGTAGACTAAACTATATTAGGACAAAGACAAAGTCTCATTCTTTTATGTTTTCCCAGTACTTAGATAGTTTGACACGTAAACATTCAAGGTTTTGCTGCCGGAGAGCTGGGAGGTAAGCAGAAAGCATAAATCTGAACACATTATAGAGATGTAACTGAACGTGAACCTGGGGGTCAATTTAAAGTAGGCAACCAGTTAACTTCTGACCCTAAGTCCCTGACCTATAAACTG…
C11orf42	rs749213397	chr11:6231682G>A	ACGTTGGATGCTCACTAAAGACCCATTGCC	ACGTTGGATGTATCAGCAGGTGCTGATGTG	ggaagGATGCTGAGGTTGGGTCTGAC	GCCCATACCCGCCTGGCTTTGCCAGGTCGGCAGGGCCGGAGGGCACTGAAACCAGTGGGGCCACTACCAAGCCTCCTGGAGCAGGCAGGATCTGAGGGTGCCTTCGCCCACTGCACTCGGGAATACTCACCAAATGGCCGAGCAGAGAGAGCCTATGAAGAGACGCGAATGTTGGATGGACAGCCCTGCAAGATCCGCCTACATATGGGTGACCTGCGCAAGAAGGTTGCCTTCCTGTTGCTGCCACCAGGGCAGGTGAGCCTACAGCAGACTCTTCCCTGGCTCCGAAGCACCCACAGCATCTATGTCATCTACCAGGTCTTCTCTTGTTCCTGGCTGCAGCTGGGGCTGACGTCTACAGCCCGTGAGCCCCAGCTCCTCCGGCTACTTCGGTCATTA…
ALG8	rs1488580557	chr11:77813960G>A	ACGTTGGATGGGAGGTTTCAGTTAGCTGAG	ACGTTGGATGACGGAGTTTCACCCTTGTTG	tagtgAGCTGAGATCGTGCCATT	TCCACTATATGTATATATCACACTTTATCATGTATTTGTTGATGGACATTGGGTTGTTTCCATCTTTTAGCTAGTATGAATAATGCTACAATGAATACTGATGTACAAGTATCTGTTGAGTCCCTGTTTCCATTCTTTTGGGTATAGGGGTGGAATTGCTGGGTCACATGGCTATAACTGCATTTTAACATAGTTAATTATATAAGTTTTTATGGACACAGTTATGAACCATAAGCAAGCTTTAAAAAATTACAGTTGGCCGGGCATGGTGGCTCACACCTGTAATGCCAGCACTTTGGGAGGCCAAGGACGGTGGATCACCTGAGGTCAGGAGTTTGAGACCAGCCTGACCAACATGGAGAAACCCATCTCTACTAAAAATACAAAATCAGCTGGGTG…
POLR3B	rs2036678883	chr12:106770153C>T	ACGTTGGATGCATTGACAGCCTACATGTG	ACGTTGGATGGGCGTTTTTCCTGTAAGAAC	atttgATACAGAATGCCCATAATGCTA	TGAGACAGAGCCTCACTCTGGAGTGCAGTGGTGTGATCCTGGCTCACGGCAGCTTCCACCTCCAAGTTCAAGCGATTCTCCTGTCTCAGCCTCCTGAGTAGCTGGGACTACCGGCACACACCACCACACCCAGTTAATTTTTTGTATTTTTAGTAGAGATGGAGTTCCACCATGTTGGCCAGGCTGCTCTCAAACTCCTGGCCTCATGTGATCCACCCACCTTGGCCTCCCAAAGTGCTGGGATTATAGGCATGAGCCACTGCACCCAGCCTGAGTTTTTATCATCTGTACTAGACGAGCAGCGTGCCTGAGAAAATACTTCATTTTGCTTGGCTTCCATGTAATTGCTATTTCTCTGCCTTTTCTAACATGGTGCATAGATAGACCCTTAGTGAGGTG…
OAS3	rs771052891	chr12:113385843GC>G	ACGTTGGATGCTGGCACTGGGATTTGCTA	ACGTTGGATGATCCCCCTCAGAAAGCATGG	aagcAAGCATGGGTGGTCATA	AAATATGTTGTCTATTCTACTGATGATGGACATTTGAGTTCTTTCAACTTGGAACTATTACAAATAGGGCCATCATAAACATTCTTGGACATGTTTTTTTGGTGCATATGCATATCTGTTGGAAATATACCTAGGAATGAAATTGCTGAATTGTAGGGTGTAACTCAAGAGCCCTTGAGAGTGGATCCTGGTATCTTGTGATTCCAACGTGCAGCCAGGGTTGACAATGATAAGCAGGCAATGTTGTTTTCCTCATTTTGCGGATAAGGAAATCGAGGCTCAGAGAGGGTAAATCATTTGCCCCAGGTCACACAGCTGGAAAGTAGCAGAGATGCGATTGGAACCAGGTCCGTTTCACTCCAGAGCCCTCTTGCTAACCAGAACCTTCTTGTCTCTCTG…
MUC19	rs1411441474	chr12:40834995T>A	ACGTTGGATGCCTAATGACTGTCCATGCTC	ACGTTGGATGTAAGCACCATTCATTGCAG	ggacGCACCATTCATTGCAGCCAACAG	CTCTTGATTAATGACAATTCTTATTCTGCAGAAAATTGTTCTGGAGGGGCTGAGTATGTAGACTGCAGTGATCCCAAGGCACAGAGAAGAACCAACAGAACATGCAGTACTCGGAACATACCTGTTTTTGATGTAAGTAACATAGTATTAGAGTTTAGCCATTGAAAAGTTTTGTTTCGAGTCCTAGGAAAGCTACAATTTTAATGAAAAATAATTAGAAGGTCATGCTCTTTTTGTGTGTTATTTTCAGTTGTCAAAGATTGACTCCAAATACATACTTGGCATATTTAAGCATTTAAATTAATGCTGATAATATGACATGATTAGAATGGTGCCTCATGGTGTATATTTTATATTTATTCTTGTAGGAGAACTTGCCTTGCAAACGTGGGTGCTTTT…
MYO1A	NA	chr12:57440644TAC>T	ACGTTGGATGAGGTGGAAGACAGGTGAGTG	ACGTTGGATGACTTCAAGGGATCCCCCCTC	agatGTGGTGTCATCACAAACTG	GGGGTAAAGGAATTTGTTCCCAACAATGAGTGGGTGAGGCTGAGAATGGGAAATGCAGCAAGGAAAATCTGGGAGGCTCAAGGGAAGAGGGCTGTAGGGGCCCAGAGGGAACAGGGGTTCTGGGACTGAATGGAGGTTGGGGACTTTGCCATGTGTCACTCATGAGGACACTTTCCCCATGCAGGCACATACTCAGCAGCTGTTCATCTGCTCCAGCCAGCAGCTGATAGAAGATGTGGAAGTTCCTTTCTCCTTTGAGCTGCTTCACTAATCGGGATTTCTCAAGCAGATCTGGCAGAGAATTAGAAAAATAATATCCTGAGGGCCTGGGAGATGCCGTAGCTTCTCCAGCCCTACTGGAGAATGCCCCCATCGCCGGCATTCCTAGTGGTTGGGAAG…
A2ML1	rs766100204	chr12:8998099G>A	ACGTTGGATGAGGAAGTTTGGTGATGGAGG	ACGTTGGATGCTGTTTGCTTCCGGGAAAAG	ttttgGAACTCTAAGAAGAAAG	CAATGTCAGAAGGGCTCAGGGTGGTTTAGGATGAAATTATTTCCACTGAATTTTAAATTGAGCTGTAATTAAAAAACACTTATGAGGATAGATTTTCGCTGACTTTCTGTTACAAAGATTATAAGAAAATAAAATTTGGAGATCTTCAAGAAATGGCAGACAGTTATCTATGGTGAGGAACAATTTCTATGCTGTCAGACTCCTCCCATCCACCTGCGTGGTTCTCAGCCAGACCTCCAACTGCAGGAGGAGCCACCAGGACCCGTTGGCAGCATCCTGCATTTGTCAAGCTAGTGGATGCTGGGTGAGGTATTGACCCGGACTCTGAACTGTGAAAGGAACCTCTCCTCATGAAGGGATGCAGAGATGCTCTGGAAGTTGGTCCAAGGTGAAATTACT…
EPSTI1	NA	chr13:43537471T>TA	ACGTTGGATGCAGCTTCTTCAGCTTCCTTC	ACGTTGGATGGGTAACTGTTTTTGTTCTCTG	acgcTTCTTACAGATTCTTCTCTTTT	TATTGACCCATGAAGAAATTAGCTGTAAATGACCCACACGCCAGCCAATGATGGGTATTAAATGACAACGAATAAATGATCTTTAGGACAAGAGGTTGCAATACAATAATTATTAAGGGTCTGCAAGCCTCTTCACCCTGTTCCTGGTGATGACTTAACAATTGTCTTTGTTCTACCTGAAATACAGGCTATGCTCCGTAAAGAGAGTGCCTCCTCTAGAATCACAAGACCTAAGCATGAATCTTCCTTTGAAGGATAAAATGGAAGGAAAAAAACTGGATGAGGAAAAGAAGAGTGGGGAATAGAAAGAGAGAGAGAGAGAAAGATGGATAAATTTTTAAAGTTACTATAATAAAAATCTTCTACAACGAAACTATAATTGTTGATCAGCAAATGTGA…
DAAM1	NA	chr14:59782026G>T	ACGTTGGATGCCCTTTTTAGGACCAGGAAG	ACGTTGGATGACAGCAGCCATGGAATTGAG	ggacAACAAGGGAGCTACAA	CAAATGAAACCCTTCTTCAAGTTTTTACTGTCTGATGGAGTCTGAATACACTAACTGAAAAAGTTTGGTTAATAACTGGCTGAATCCTATGGTCACCTAAGGCAAGTTTCCTTCTCTCATGGATTCCATCCAGGTGTATAGTCTAACAGTACTGTCCAGTGTGACATAGCCCCTGAAGGAAAACAACTTTACACCACTTAAATTCTTCTTGATCCACGCTTCAGAAAATGTCCCCTTGTTATACCTAACTCACACTTCAGCATTCTCTGTGGAAATTGAGCTGGGAAGACCACCCTAGTCAAGTAGGCAGTCTGATCATTTATAGCCAACATTTAAAAATAAATACGTCATACCTTCGTGTCTTCTAAAGGCTTGAGTGGGTCATTGTCTGGGTGCTCT…
SYNE2	rs777169796	chr14:64519635A>T	ACGTTGGATGCTTAAAGACAGACTCACCGC	ACGTTGGATGCCCAGTTTAGTCCAATATAG	TACAGGTATTGAAACTT	AAAGAAGCAATTTTTTTGCTATAATAAGGAAGTTTCAACTTATGGTTCAAGAAAGTGAAACACTGATAATTCCCAGGGTGGAGACAGCTGCCACGGAAGCTGAACTAAAACATCACCATGTTACTTTGGAGGCATCTCAGAAGGAATTGCAAGAAATTGACAGTGGAATCTCAACACATCTTCAGGAGCTAACAAACATCTATGAGGAGCTGAATGTGTTTGAAAGATTATTTCTGGAAGATCAGTTGAAAAATCTTAAGATTAGGACCAACAGAATACAAAGATTCATTCAGAATACATGTAATGAAGTGGAACACAAGATAAAGTTTTGCAGACAATTCCATGAAAAAACATCAGCGCTTCAGGAGGAGGCTGACAGTATACAGCGCAATGAACTAT…
CPPED1	rs748886359	chr16:12798820C>T	ACGTTGGATGAGAACTCCTCGACGGTCTC	ACGTTGGATGTGCTTAGGGCAGTGGACAG	cttaCAATGTCATGGTTGC	TAGCCAGACATGCAGTCTGCAAGTCCAAGAGCTGGTATCAGAACTCCCGGCCTAGTCCTCTCTCCCTTTTTGACACATTGCAGAGAGACGGGAGAAAGATCTGGAAATGCCCTCTCTAGACTTGTCCTTCCTCCCTGAAACCCGTGGCCCGGGGCCTCTACCTGCGTGGATGAACTTGTCTGCCAACTTCTTCCGAGTGGACTTGCTGAGGTTGAAGTAGTAGTCGTCGTCCTCGTCGATGCTCTCCAGGAACAGCGGGATGTGCTGGAAGACGATGGCATGCTGGCAGTGCCGCTGCCTCGCGATGCTCAGCTGCTCGTCCAGCCACTGGTCCTGAGCCTGCTTCAGGCTGGGGCATTTGGAGGGGTTCTCGTAGAACTGGGAGTTGAGGACCAGGAA…
BEAN1	rs989514270	chr16:66471600C>A	ACGTTGGATGTGTTCTGCTCCAAGGATTAC	ACGTTGGATGCCAAGTGGTGGAAGGATGT	gagtTCCTTCAAACGTCCCTG	TCTCCAGGTCTCAGTGTTCCCAGCCCTGATAGTTCCAAGTGGCTCATGATGCCATGGTCTGTTGAAGTTGTCCGAAGCAGTGGGATCTCACATTTTCATCATGAGACAGAAGAACTCTGGGATCCTAATTCCCAAAGATCCACCCAAGAGAGATATCTCCTCCCCACCACCCCCCACCACTGGGACCCCAACACACACTTGCCCTACCCCTGTGTCCCTCTCCCCATTCTACAGCCCAGAGGTCCCCCAGCCCCTTGCCCAGACTAGGCACGTGCTCTCAAAGAAGTGACCATCCTCTCCCGCAGAGGTTGACAGCTCAGGAGATGTGAGCGCCCAGCCTGCAGGGGCTGTGGGTGCGCCATGGGCCCCCCAACACCTGCCTGTTTGTGTCTCCGCAGG…
AATF	rs1306922955	chr17:35307665G>A	ACGTTGGATGTATTGCGGCAAAACCACCTC	ACGTTGGATGAAATGTCTACTCACCAGACG	CTCTAGAAAAGCATG	GAATAAGCAAAGAAAACTCCCCAAAGAATGGGACAGAGTGAGGGGAGAACGTGATGACTGATTTAAGATATTGGAGCGACTGTCACACATTGAAGAGGAATTCAACTAGTTTGATAGGATCCAAGTCATAGAAATAGATCCCACTAGTAGATGCCAGGAGTCAACTTTCTGTTTAGAAACAGCAGTAAGACAGTGTTCTACTTTGGGAGAGAGTGAATTTCCTATTCCTGGAAGTTGGTGGGGATTTCGTAAAGGACGTTCAACTATGAGATAAATGGGTCGACCAGGGTTCCCGTTAAAGTTTCTGCTAACCTGGAGATTCTGTTTACTTTTCCCTCTCCCCCGACAGCCACTGCTGCCAGGGTGATTGACAGGTTTGATGAAGGGGAAGATGGGGAA…
ZPBP2	rs1460554471	chr17:38024800A>G	ACGTTGGATGAACCCTGCTCCTCTTCTAAC	ACGTTGGATGGAATAAGGTAAAACGCGGG	agtaAGTGTTTTATTTCCTCCGC	GCAAGGGGCCAGGAGCGCGGGAAAATGGCGCCGGACGCGAGGCGCGAAAAGTTCGCATGCCTGCTGCCGCGTGGGCGCCAGAGGATCTGGCGATCGCCTGCAGCGCCGTCGCCCCGCCCCCGCGCGCGAGAATCGAAGCACGCACGCGTTCTCCTGCGCGTCCGCTCCCGCCGTTGCGACGGACGGGTAGGGGAGGCGACCCCGGCGTTCTGCTCCGCACTGTGGAGGAGGTGGGGAGGTGTTGGGCCAGGGCTGAGGTAGGAGGGAGTCTGTCCCTCGACGCCTCCTGCGACGCCAGCCCCTGAGCGATGATGCGAACGTGCGTCCTACTCTCCGCGGTGCTCTGGTGCCTCACAGGAGGTGGGGCTCCCTCCACCCGGTCCCCAGGCCTCTCCCTCT…
PDK2	rs748085033	chr17:48185985C>T	ACGTTGGATGAATCCCTGACACATCCCATC	ACGTTGGATGACATGTAGCTGAAGAGTCGC	GAACACCCCCACCTC	GGTTTCCTGACCCTTGGTCTTGACTTGCCCTGTAGCAGCCAACTCCAAACAGCCGATTCACATGGTCTACGTCCCCTCCCACCTCTACCACATGCTCTTTGAGCTCTTCAAGGTGAGGAGGCTGGGAGCCGGTGCTTTGCGGGGAGCGTGAGTAGGGCTGGCTTCTCCCATGCATCTCTTACCTCTGCCCCTCCGCAGAATGCCATGAGGGCGACTGTGGAAAGCCATGAGTCCAGCCTCATTCTCCCACCCATCAAGGTCATGGTGGCCTTGGGTGAGGAAGATCTGTCCATCAAGGTATGTGACCCTTTGACCTTGGGGACCAGGGAGCAGTAGTGGGGGCTTCCCTCCTGCCAGGAGACGGGCTTTCCTTTTCTCCTACATGGTGGGCAGATCCTG…
ENO3	rs764120380	chr17:4856098C>T	ACGTTGGATGCCCTGTGATCTTCCAATTCC	ACGTTGGATGCTCATAGATACCCGTGGAAG	ttcaTCCTGTCCCAGGCCGATTC	AGTAGCTGGGATTACAGGCCTGTGCCATCACGCCCAGCTAATTTTTTTTTTTTTTTTTTGAGATGGAGTCTCACTCTGTCGCCCAGGCTGGAGTGCAGTGGCGCGATCTAGGCTCACTGCAAGCTCCGCCTCCCGGGTTCACGCCATTCTCCTGCCTCAGCCTCCCGAGTAGCTGGGACTACAGCTAATTTTTTGTATTTTTAGTAGAGATGGGGTTTCACGGTGTCAGCCAGGATTGTCTCGATCTCCTGATCTCGTGATCCGCCCGCCTTGGCCTCCCAAAGTGCTGGGATTACAGGCGTGAGCCACCGCGCCCGGCCTCAGCTAATTTTTGTATTTTTAGCAGAGACGGTTTCGCCATGTTAGCCAGGCTGGTCTTGAACTCCTGATCTCAAGTGA…
EPX	rs757233476	chr17:56281773C>T	ACGTTGGATGATCCCCAGGTTGAACCTATC	ACGTTGGATGATGTGAGGGCTTAACCCAG	gggtAACCTATCAGCCTGG	ACAGAGCGAGACTCCGTCTCAAAAAAAAAAAAAAAAAAAAAAAAAAAAAAAAAAAAAAAGACCTGTCTCCTTATTTGGAGTTGGTATTGCCCGAGTTCAAATCCAGCCCTGGCCACTTAAATTACTGTGCACTTAATACTGGGCAATTTATTTGGCCACTGAATTTGTTTCATTTCTGAGATTCCAATCTTGCAGGAATTTTGTGAGAATTGAATGGAATAATATATGTAAAGTACCTGGCACACAACAGGTGCTCATTATAAGGTAATTCCTCCCCAGCCTTCACCCACATCTCTCGACTGCCTGGTAGGTTCTGGTGGCAGAAACGAGGTGTTTTCACCAAAAGACAGCGCAAGGCCCTGAGCAGAATTTCCTTGTCTCGAATTATATGTGACAATA…
COL5A3	NA	chr19:10079057TCACAGGGTCTCC>T	ACGTTGGATGGCCCTATTTTTCTTCGTTG	ACGTTGGATGAATGCACAGCCTCTTCATCC	cccctACAGCCTCTTCATCCGACAGGTCT	CCACGGAAGCAGGGTGTACTCACCGGAGACCCTTTTGAGCCTTTCTGTCCTAGAGGGCCCTGTAGGGTACAGACAGGGAGAGCTGAGGTCCTGGCCTGGACCACCACAGTGACCTCATCCCACAAAAGATTCCCTGCATACTCACCGCCACACCTGGGGGCCCAGGGTGGCCCAGAGAGCCAATGGGACCAGGGGGACCCTAGGAAAAGGACATCGGGTCAGTATTGGTGGGGTACACCCTATTGCCCTGACACATCCCCCAGACAAGCCTTCAATCCTACCAAAGGAAGACCCCGAACCCTAGACAAGCCTCCAGTTCCCCCACAGAGAGACCCCAAACCCCAGACGCAGCCTCCAACTTGCCAGTTCCCAGATACATCCCCCTATTTTCCCCACACA…
TYK2	NA	chr19:10479075GAAGC>G	ACGTTGGATGTCTCTAGGATGTGGTTTGGG	ACGTTGGATGACCTGATCCAGGTATCACTC	tcatGTATCACTCCTCCTT	GACAGAGCAAGACTCCGTCTCAAAAAAAAAAAAAAGATCCCCAGATAGCATGAGTTGAAACCTATTAGCTATATTGAATCAGGGAGGGAAATGGGGGCTCCTCAACTGCCCCTAAGTCTCCCACAAATAGTCTTGCCACCCCAGCCCTGCTCATACCTGCTCAAAGAGGTACTCAAATGAGGCTGGGTCCAGGAGTTGCATCCCCTGTGCTGTCTGATCTGAGGATGCCTCGGTTCCTGGGGGCCCACAACGGTACACAGCCGGTTCCCGAGGATTCATGCCATGCCAGTTCCGGAAATAAAACCTGCAGGAAGGAGGGACGCAGCTGGGGCTTAGCACAGAGTCAGACCAGCTTCAGCACAGGAGGGGACGAGCTTTGCAAAGGTCTCCACCCACCTT…
GDF1	rs1568291627	chr19:18981025ACGGGGGCG>A	ACGTTGGATGTCATCGCGCAGTCCTAGAG	ACGTTGGATGTCCTCCTGGCCCTGCTGCTG	CTCGCTGCCCCTGACCCG	AGTGTCAAGAGGTGGGGGTGGGCATGGGGTGGGGACAGGGCTTCAGCATCAAGCAGAAGGACTGGTCTTGGGAACCCCCTGACATGTGTCCCCGGCGTGCAGCAGATGACGAGGAAAGGGTGAGGTGCGGTGGCCGAAGTTGCTAGTAGCCTGGACAGGGCGGGTGGGGACCCTCGGAGCTGCTCGGGCATCCCCGGGCCACTCTCGAGGCTCGCCCTGCGAGGTCTGGCCTCCAGGACCAGTGTCCCCAGCGAAAGCCCCACTCACCGCGGTCCGGGATGTGGCGCACGATGTTTCCGGCGACCCCCAGCTCCTCCACGTGGCACGGTTGCAGGGTGACCCCTGGGGACGTCCGCCGCGAGCCAGACCTGGTCTCCTGGGGGTCCCGGCGTCGAAACA…
C19orf40	rs760353712	chr19:33464372C>CTT	ACGTTGGATGCATTTTCGAGGATGGCTTG	ACGTTGGATGACCAAATCAGCTTCGGTGAC	GATGGCTTGACACCAGACTTTT	GCTCGGCCTCCCAAAGTGCTGGGATTACAGGTGTGAGCCACCGCGCCCAGCCTGTGTTTTCTTATTAGTAATTATAAAGGGAATCTTATTTGACAGTTCTTTGACAAATAATTCAGTTTGCAGAGGGGATCCTGCCCCAGAGGCCCTGGCTTGGAGTGGAATGCAGGGCCGTGTGCAGGAGAGCCTGCTCAAGTGCCGCCTGGCTTTTCCCTCCTTAGGTGGAGACCATCCATGGAAAAGAACCCCCCTGATGATACGGGCCCCGTGCACGTGCCTTTGGGGCATATTGTGGCCAATGAGAAATGGCGCGGGTCACAGCTGGCGCAGGAGATGCAAGGTCGGTGGCCTGCCCTCTGCCAGCCCTTTCCTCCCCTGACATATTAAAAAAAAAAAATCTGC…
VRK3	rs1048569809	chr19:50528523C>G	ACGTTGGATGTCCCCTCGTTCGCCTCGCTT	ACGTTGGATGCTGCAGAAGCCCAGAATCC	gaGCCTCGCTTCCCCTCA	TCCAACCCTCAGGCCAGTCTTTATCTTAATTTATTTGACTTATTCAACAAATGTTTAGGGAACAGCTGCTATGCGTCAACTACTGTATAGTGTTCCTCCTAGAAAGTTCAGGAAACAGCACAGCAAAAAGGCTAAAAGTCAGACCCCACCTCAGCGCAGGTGGGGCGATTGCCTAGGCGACGACAGAGCCTCCCTTCGGCCGCACCTCCATAGAAACCACGGGATGACTTAGACGCCAAGTTTCACAGCGGAGGAGCTGTCGAACTTCCCACAAGTTCCGCCCATCTCCGCCTTAGCCATGCCCAACACGGAGCCCAAGGTGGCTTGGGAAGCTCAAGAGGAGGCCAGTGAACCCCGCGACCCGGAGCCGCTCTCATTCCGAACCCCGACAGCAGGGGC…
DFNB59	rs1437628682	chr2:179320735A>G	ACGTTGGATGGAGTCTTGTGAATGTATCTTC	ACGTTGGATGCCTTGACTGACGTATCAAGC	ccATGTATCTTCTTTATTTT	TGGGCCTCAGGGCTTGGGGCAGGCATGGGACTGGCCCAGGCACACAGGTCCCAGGGCATCAGGAGAAAGGCTGGGGCTTGGGGTCTTGTCCTCCCCAGTTGGCCTACTGTTACACATTAAAATGATTTGCCCAGCTAAAAAAAAAAAAAAACCACTTGGCTTAAACAAAACTTTTAATTGTTCCACAAAATTACTTTGGCTCTACACACATTTGCTTAATTATTAGATTTAAATAATACAGCAATCTGTCTGCAACAAATAGAGTCCCCTTCAACAGACTTTCAACAGACAGAGTGAAACATTCTGCATAAGCATGTTTTAAGAAAATAGAGAGGAGAGACAAATTATTACATTTCTTTTGGGTGTATTTTCTGACTATTAGGATTGCCTTGATTTACT…
VRK2	rs1328945383	chr2:58312086G>A	ACGTTGGATGGGCCCGTTATTTTCAGAACT	ACGTTGGATGATGGAAGTAGCTTGCTTTG	ggggtAGTTGCAAAAAAAGACTGTA	TGTCCCCTGTACCTAGTATAATGAATGAAATATAGTAGACCATTCAGTAAAGGTATCATGTGTGAGTGGACCACAAGGAGAGTTTGCTGTGTATCACCTGGATGTATATGTTGGTATACAGTGAGTGTTGTATATGTTTATGTATACAGTTCTCAGTGCTTCTAGTAAGTGTTCTCTGTAAGAAAACTACTTTTATGTGTAAGACTGTATAGGGATAGTGGTACAATATGTCGTTTAAAAATTAGATTCTTCAAGTTTATTTAGTGTTTTCTGAGATTTTTAGTGGAAATCTGGTGCCTATGTTTTATAAAAAGTGATTCAAGTACTATTATATACTACATATATATGTTCATATTTTCACAGTTGAAATAACAATTCCATCTTTGGGATTATTTTTTT…
WDPCP	NA	chr2:63486522T>TC	ACGTTGGATGCACTAGCTCTTTTTCTTGCC	ACGTTGGATGCCTCAGGATATTCATTACC	caggcTATTCATTACCTTGCACTAG	CATCAAACCCAAAATCTCATATGAAATACTTTGCCTGATATAGGAGAGAATTCTTTTGAGAAATGACATGTCTGTGTATAAATAAAGGATTATATAAATTTCTGTGTTGGTTAATTTTAGTAACAGCACTATGATAATACTAAGCTCTTTCTCCCAAAATCTTATGAAAAGAATATCCTTTTGACTTTTTGCTAAATGATGACTATAGTAATCACTGATTAGAAATTTTCACATAAACACAATTCCAACTTGTGTATCAACATTGTGCTGTTTGTCAAAGCTTAATTCTTCTTTTTATAAGGCACTGTCTTTACAAACAAAGTAATTCAAATTAACCATCCATGTCCTCCAAACATAAATAGAAATGATACTAACTATTGATTAAAATAAAAAGCACTT…
ANKEF1	rs752349062	chr20:10019057C>A	ACGTTGGATGAGCAGATAGAGAAGCTGACC	ACGTTGGATGGCACTAAGTCCATTAATGGG	ggcgGTATAATTGATTAGTTCAGG	TGGTGTGAAACCATGTAGATAGATGGTGGGAACTCAAACCCTTACCATGGCAATTTAGTTAACCTCAGCTTCTTCATGGTAAAATGGTAAAGTGTGATGAGGAGGGAAGGTTAAATGGATAATAAGAAAACCACCTGGCAAACTATTTTTAATTATGATGGAAGATTTGTTTGAACTGTTTTAACTTTATGCCCACTCAATATTTTTGATATTTATGTATAAATCCTACTTTCTGAACATTTCTTAAAAAACAATCTCTGTTCTTAAGGAAGTTCCAAAATATTGTTATTTAATCAAAATGAAGATGATAAAATTAACTTTGAGTTATTTTTCTTTTTTGTTGCTTCAGCTTTAGTTTTGGTCCAGAAAGCATTTTCAAGGAGCTGGTCAAGCATGGCT…
SIRPB1	rs1275744950	chr20:1546854G>GC	ACGTTGGATGGATGTAGATGGCAGAGACAC	ACGTTGGATGTACTGCTCCACTCCTCGTAG	gacgcGACACCAACCACCAGTAGC	CTTTCCACTCAAGCACACAGAAGGTCAGAGCAGGAACAGCCCTCAGAGCAGCCTATCTGGGAATTCTCAACACTACGGTGGGGATTACTTTGAACCCATGGAGTCCCAGCAGTGGCCTCCAAGGGACCACCCACTCAGTTGGCCCTCACTTAGACCCCTCTGTCCACCTTTTCCATGGGACTCCTAGGCCACTGGGGACAACTTTGAACCCCCTTGAAGCATCCCACCTCCTGTAATACCCTTGACCATCCCAACTCCTGCACACTCCCTGGGGGTTGGGAGCCCCATACAGGGTTCCCTGAGACTCCTGAGTATCCTGAGGGAGCCCTGTCACCTTCTGTAAACTCCACTGACCCTGAAGCTGCATGGCATGTGAGCTGGGCCCTCCTGCTGGCCTTG…
CPNE1	NA	chr20:34214629C>CT	ACGTTGGATGAAAGTCAGCACCACCCACAC	ACGTTGGATGTGCTGTGACGGATGTGGAAG	aCACACCCACAATGATCACT	AGGATTGAGGACTTGCCACAGCCTCCAAGGGAACCTAGGCCTGGGGGGCCTGTGCAGGATCCTTGGCTGAGGGTGGAAGTGGCTTGAGCGGGGCCCAACCCTGGGCCCTGAAGTATGAGACCAGTTGTGTGGGCACTTCTGCGAGCACGGTCTGTGCCAATGCCTCCCGAGGGGCCTGCCAAGAAAAGGGAAAAGTCAGTGGTGGCCCAGAACAGCTGCCCAAAGTCTGTATTTCATGCTCAAGAACCCAACCATATCCCAGGCTTAGAGGAAAAGGTGAGCATCCCTTGGGCCTCAACCCTACTCACATCAGGGAAAGGTGAAAGGGTAAACTCCCAGATCAAATTTGCACCTACTCACATTCTGGAACCGGCGGTAGGGTACAAACTGCACAATGTC…
PLCG1	NA	chr20:39792446A>T	ACGTTGGATGGAGAACAGTGTGTGGAACTC	ACGTTGGATGTGTTGTGCGAGGAGGAGAT	tgttCGAGGAGGAGATCCAGTAG	GTAGGTTGTGGGGGGCTGGGCTCATCCCTGACTGGAGGCTTCTCTCATCCCCTGCCCTCCCTACCCCATCAGGAGCTGTGGGCTGTTGATCGCCTCCAGGTGCAGGAGTTCATGCTCAGCTTCCTCCGAGACCCCTTACGAGAGATCGAGGAGCCATACTTCTTCCTGGATGAGGTGAGCCCGATGTTTCACCCATTTTTTGTCAAGAGAATGAGTAGGGGTGACCAGGACCCCACCCGGGCTCCAGGAGCTAGACGCTCCTTAGGGATGCCACCTTGTTTCTACCTACTGTGCACCTTGCCCACCCCCAGTTGGGACAGAGCACTCTCTCTCCTACCCCCAACCTACCATCTTGGGTTGGACAGGGCAGGGACTCACTGTCTCTTCCCTTCCACATGT…
FBXO40	NA	chr3:121341344CT>C	ACGTTGGATGGAGGCTCAGGAAGTTAAGAC	ACGTTGGATGCAACATGGCATCTCCAAGTC	GTTCCTGTGAGCTAC	GGGGAGATGGCAGAGCTAAGTCAAGAAGAACGGGAGGTGCTAGCCAAAACCAAAGAAGGGATGGACCTGGTCAAGTTTGGCCAGTGGGAAAATATTTTCAGCAAAGAGCACGCAGCCTCTGCTTTAACAAATTCATCAGCGAGCTGTGAGAGCAAGAACAAGAATGACTCCGAGAAAGAACAGATTTCCAGTGGCCATAACATGGTAGAAGGAGAGGGCGCTCCCAAAAAGAAAGAACCACAGGAAAATCAGAAGCAGCAGGACGTTCGTACAGCCATGGAAACCACAGGGCTTGCCCCTTGGCAGGATGGTGTTCTGGAAAGACTGAAAACAGCTGTGGATGCAAAGGACTATAACATGTATCTAGTGCACAATGGGCGGATGCTGATACACTTTGGT…
ERC2	rs1293707325	chr3:56183136G>A	ACGTTGGATGGATCTCATCCTCAAGATCCC	ACGTTGGATGCTTCTTTACCAACAGGACAC	acccgCAAGATCCCTTATGTTTC	CCTTCTAGGAGAGGCAAGAAATTTGACAACGATAGCAACTTCAAAAAAAATAGCAAACTTACATGATGGTGGAAATTTGGAAGAGAGTGGACTATAAATATGTTAATTCCCAAGGAAGAGGAATACCAAAGGAACTCCTAATTAAAGCCTGAACCTCTCAGTAAGGAAAATTCCATCAAAGGTTTTCCCTGATTGTTTTTTGGAATCTATATGTCTGAACTAAAAATCTTCCGCATTCTACTTTGTTGTCCATATATTAAATAATATCACATAAAGCATATTATATGGAGTATTTGGAAAAAGTATGTATGTAAACTGTAACTTTCTAGTCACATTAAGAACATAAAAGTTTATAACCCTGGACCGTACCTTGGTCTTCATAAACTTGGAGTGACTTTT…
MMAA	rs757548934	chr4:146572222C>T	ACGTTGGATGGAAAGTCAAATAATGGTGAG	ACGTTGGATGCCATGTCAGCAACAGCAAAC	ggggtATTTACAATTTCAGGTGTGGGT	GAGGCTGCCTGTCGTGGCTCTTGTCCACAGAGTTGAGTGATTTCTCTCACGTGCCTATGGAGGAGAGAACACACATAGTTGGATTGATCCATACATAATTGGGCGTTTGCAGGCAAGTATGAGGACAAGAAGACAAAAAAGATGAAAGTATTTGTAGGCATGATTCAAGATTAGAGTCACAGTGTTCAAGCTGCTCGCTGATGAAAAGGAAGCCAAGAAAGAGCTGTGAGAGTGAGGAGAGGATGGAAGCCTTTAGGTTCTCCATTCAATCCAAGAACGGAGCGGGAGAGCTGGGAAGGATAACGGGTTTGCTTAGAGGGTAAGATATGACATTTAATACATTCTTCAGAAGTGAGATGTTTAAAGGAGTGACCAGGTTGACTGTGTGACCATGAGTAT…
KLHL5	rs755006031	chr4:39105132G>GT	ACGTTGGATGATGCCACCTATGTCCACAC	ACGTTGGATGGAATGTAAATGTGCCGTGGG	CTGCATAGTTGTACTTA	CTCCCCCGCTTCTGGGTGTTGTTTCTCACCCTCCTTTGACAGTTAATCCTTGTCCATTTGACCTTTTCTTACTGGGGCCTGTGTATGCCCTGGAGAATAGTAGGAGATGAGGACACAGAGGTAGGCAGAGGCTAGATCATGCAGGACCTTCATGAAATATAATAAAATTATTATTCTCAATGCTAATAAGATTATATTTTTGTATCTGTAATTTCATAAAATTACCAATCATGGTATAATTTCTATTTACATAACTTCTATATATTACTATGAAGGAGCAACAAGCATTGAAAAGTATGATCTCCGTACAAATATGTGGACTCCAGTAGCAAATATGAATGGGAGGAGGCTACAGTTCGGTGTTGCAGTGCTAGATGACAAACTGTATGTGGTTGGAGG…
SEC31A	NA	chr4:83788384G>A	ACGTTGGATGGAATAAACACTGATACGCCC	ACGTTGGATGGGTGCTTCGATATTCAGTGG	gacTAAACACTGATACGCCCATCAAAC	TCAGAGTGACTCTATAATAACACTTTGGTATAAAAAGTCCTTTGTGCCTATGGACCATAAAAACAAAATCCACCTACTGAAAAAGAAGCACCAACAGGCCTTCGAATCCACTTGGGCGGCTTCTTCAGAGGCAGCACTATACTATGCTGAGCAGTCTGCTGTGGAATTTGTAACGGAGGAAGGGGCTGTCCTGTGCCAAAGGGATCAAGATTCCCAAAAGATGATGAAAGCTAAAAAAGATAATAATAACATAAGCATCCGACCATACACAAAGTTTCATTTTTTTCCAGTCATATCCAAAAAAATTTTTGATCACAATTGTCCAATTAACCAGCATTGTTAATCAGTGAAGTCATTTCAAAATATTACACAACACATACTTTTTTCAGGCATTATAAT…
SLC2A9	NA	chr4:9922067C>T	ACGTTGGATGAGGACTCACTGCATTGAGG	ACGTTGGATGAGCTGCTGAGAGCTCCCTAC	cccatCTCCCTACGTCCGCT	CCCCAGAACATTTCTTACTTAAAGCCTTGAGGTTTTTTTCAAGCCAAAGTTGTGAGTTGAAGACAGCCCAGTCAAGAGTACTTTTATGAAAATCATCTGAATGTCTCTCACTTCTGACTTCCTAATATCAATTTTTTAAAGAAATATAACTTTTAGACATGTCTAGGAATAATTAGTGATAGCATTTATTATAGGATATCTCTGTGGCTAGCAGCTGAACTGAACACTTTGCATGGATTGTGTCTTTCCATATTATGTGATCCCATTTTACAGATGAGGAAACTGAGGATCAGTCAAGTTACATGGTTACCTAACAGCATAGAGTTTGTGGCAATGACAGAACTGAGATTTGAACCTGGGCGTCTGGGGCCCAAGCCCTGAACCTCCCCACCCTCTGAT…
FBXL21	rs201662172	chr5:135273232C>A	ACGTTGGATGCAGACCTTGGGCTTGATTTC	ACGTTGGATGGTATAGCTCACCAAAAACGC	tcctaATAATATCCTTACCTCC	GCAGTCAGTGAATTTTGCAAATCATTTTATCCAAAGAGGTTTCCTGTTTTTCTGCAGTTATTTGCATCGATTGAAGTGTAGAACTTGAACCGTAATTGAAAAACTTAAAATGCAGTTTCCATCATTTGTATGCTGTTATTAAAATTCAGGTAATTGTAAAAGATTTGAAAATATGAACTGCTTGGAAAGCTAATTTGTCATCATCTCTGTTTTTCGTTTTATCATCTCAGACATTTTGTATGAAGAAAAAATACTCATTTATATGATAGCTCAAAGGAATGAATAAAATTTTGCAACTGAATTCTACTAAATAATTACATTGCCAGTATTTCTGATAAATTATCTTCAGGAAATTATTCGAGATTAAAAATTGTCTGTCTAGGTTGACAGTAGCGCTGA…
PCDH12	NA	chr5:141336148C>T	ACGTTGGATGTTGGTCTTGGGCTAACAGAG	ACGTTGGATGGTTGCTAACCAATGCCACAC	TGAGGGTATATTTGGG	ACCAGCAGGTGGCCTGTGGAGGCATTCACAAGCACGGAGAGGCTGGCTTTTCCATCGCTGAGCACAGGCTGGACCACCTCTGGGGCATTATCATTGGCATCCAAGAGGCTGACCCACACAGAGACACTGGATGCAAGCATGGGTTGCCCGCTGTCCTCTGCGATCACCTGGAACTCAAAGCCGGCCATCTCTTCATAGTTCAGTGACCTCTGAGCAGTGACCTCTCCTGTGTTGGAGTCAATAGCTACTAAGTGAGCAACTGGGGAGTCCTGGATGCGGTATGAGACTTTTCCATTAATGCCCAAGTCTGCATCATGAGCCTTGATGGTAATGAGGTGAAGAGAGGGTAAGTTGTTTTCCCGCGTGGAGACTTCATACCTGCTTTTCTCAAACACAGGT…
GHR	rs752025877	chr5:42565977A>G	ACGTTGGATGCTTTTTGTGATTGCAGGTCC	ACGTTGGATGAAGCATCACTTGATCCTGCC	cagggCAACAGCAGCTGCCAGAGATCCA	TGAGTGGTTTGAGCTCTTTTGTTCACTGGGAAACAGATTTATGAAATGTTACTATTACCATGATTGTTATGTTTTTCCTTTTATGGCCTGTCCAGCTCAAGGCCCCATGCTTTCTGATACTGCTGATAAGGTTTTCTATTTCCAGATCAAATTAAAGCAAACCTTACTGGCCCTGTTACTGAAGCTGTGCATGGGGGTCGTTTGCTGTGAGGTGTTTCTATGGCTTTGAGCCAGGGTATGAACATCTCTAGTGTTCATGTTATTTCCTGAGACTAGCACTCACGGGAAGTAGAATTTATTACAACCTGCTGTTTGAGTTCATGAAAAGTAGGACAATATGAGACTCTGGGGCAGTGAAAGACTTACCAGGATTCCTTCTGGAACTGACTCGTCAGCTCA…
SYNJ2	NA	chr6:158438246AAAGG>A	ACGTTGGATGCTGATGCCTTCTGTGATGTG	ACGTTGGATGGTGAGCTTGCCATACTGTC	tcCTGTCCTTTAATGACTT	GGCAAGGCACGCAGCTTTCCTTGGGATGGGTTGGACCCAGGCCCTGGGCACTCAGAGGTACTCAGGCACCTCTGCCCAGTCTCCCCAAGTTACCACCTCCACAGGTGCCTTGGAGTGAGTGGGCATCTCCAGGATGTAGCCTCTAGTGGATGATACCCGTGGACAGGGACAGCAAGGTAGAGTAATAGGGCCAGGCCCCAGGTGCCTGCCCCCAGCTGGACGCCAGAACCCCAGGACCCCAGCTCCTCCAGCCCCCAGGAAGCTGTCAGCACTTCCAGAGAGCAAGCTGTTGGTGGGAAGGTCTGAATCCTTGCAGCTCTGTGATTCGCGAATCATAAAACCTCCACACTTGGTGTTTGTGGGCCGAGCTATTGTCTTTGTGTTTTCTTTTTGGAGTGG…
CAGE1	rs1414911763	chr6:7329418G>A	ACGTTGGATGCTGAACTCAAGTGATCCACC	ACGTTGGATGTTTATAGGATACAGGCTGGG	AGTGATCCACCCGCCTC	TGTAACACTGCAGGGTAACTAGAGTTAACCATAATTTATTGGATATTTTCAAATAGCTAGAAGAGAGGATTTTGAATCCTCCCAACACAAAGAACTGATGAATGTCTGGAGTGATAGATTTGCTAATTACACTGATGTAATCATCACACATTGTGCACATGCATGGAAGTACTACTCTGTATCTTATAAGTGTGTGTGTGTGTGTGTGTGTGTGTGTGTGTGTGTGTGTGTGTGTATATATATATATATATTTTTTTTTTTTTTTGAGATAGAGTCTCTCTCTGTCGCCCAGGCTGGAGTGCGGTGGTAAGATCTTGGCTCACTGCAACTTCCGCCTCTTGGATTCAAGCTATTCTCCTGCCTCAGCTGCCCAAGTAACTGGGATTACAGGCACGCACC…
SH2B2	NA	chr7:101960938C>T	ACGTTGGATGTTCCACACACACCCCATCC	ACGTTGGATGCGGCATCTTACCTGGTGGG	CGACATCACCCTTCG	TGTGACCATGGGCCAGTCACTCCCCCTCCCTGGGCCTTGGTTTTCCTATCTCTAACATGGGGGCAGTAATCCCTATCTTCTGGCATTAGGGAGGGGATTAGAGATTATAGGTGTGTAGGGCATGGGCCCATAGTGGAGGTGCTCCCAGCATGGGGACAATGCCTGATGCCTTCCATCTCAGCCTGGGTCCGTTGCCCCCATTCCCCATCTCCAGATGGGGCTCATGTGTGAGGGGCCCCCGGCCCTGACACAGCCCCATACAGCCCCTGTGAGCCTTGGTCCTTCCATCAACCCCCAAAGGCGCTTACCCAGGTGCCCAGCCCCGGACCTGCCCCTGACCACACCCACCTGTACCCACAGCACCTGCGCCTGTCCCTGAACGGCCACGGCCAGTGTCAC…
RPA3	rs529874466	chr7:7758145C>G	ACGTTGGATGGGAAAAAACTATGTATCCAAC	ACGTTGGATGTGAGAAGGAGGACAACACAC	gaaaaACATTTACAATCGTCTTAATTTT	TTTAGAATTGACACAATGATTTTTAATTTTAGCAGTGTGTTGAATAACCTGTGATATACCATTCACTTATTAACTTCACATTGTTGTATAATAAGTTATAAATTTTAGATCAGATAAGAAAGTAAAACTGGTATTAATTTGGGAAGAAGAAATTGCAGAACTTGAGTGATTTTTCCAAATAATGTGTCAGCTGTAACTTGAATGTGTTATTTTTATCCCCAAGGGTATTTTGAAATATACTTATGTGAATTTCTTATAGTTTATTTTAACCATAAAACTATTTTGATATTTTTATAATGCCATCGATGATACTGTATGCATAGTGAGGGCATGGGTTGTCTGTTCTTACCACCATATTCCCAGCACTAGCATGGAACAAATGAATAAGAACGGAGTAAA…
CD36	rs748202229	chr7:80285946C>T	ACGTTGGATGGGTTAAAACAGGCACAGAAG	ACGTTGGATGCTGCTGTTCATCATCACTTC	catTTTTGGATCTTTGATGTG	GTTTTGTTTCATCAGTCCAACTTAGGGGCAGAGAAGAAGTTCAACTCAGTAAGAACTTTTTTGAACTTCGGTAAAATTTGCTTAATAAATTATGTTGACTGTTGCAATATTTTCAAAGCGTCACTCTAAAGCTTGCCGAAGGGTCACTTTAAAGTTTGCCTTAAAATCAACAGTCGTGTCTTCAGTATTACACACTGATTCTCTTTGTAAAAGGCTAAAAAGACTGCTGTAATAATAATTTGTTGAAAACATTTCTGCTGCAAGTGTATGGTAAGGTTGCAAAGGTTCTCATGAATGAGGTACTTGGGCTTGGTCCTTTTATTCTGGCTGACTCAAGGCTGCAAACAATCTTCCAGAAGTGCCTGTACTTACTACAAAGACATAACCCAAACTTATTTT…
TNFSF15	NA	chr9:117568285T>C	ACGTTGGATGTGTTTCCCCAAAGCTCAGTC	ACGTTGGATGTCTCTCTGCCCAGGAGTCA	caacGCTCAGTCCCAGATCC	TCTTAAATAAAAAGAATCTTCCCAAATTACCAGTATACTATGATTATAATTATCTAAAAAATATGAGGCTGAAGGTTATCCCCACAGTAAAAGAAGGGACTGTTCATTCCCTAGAAATATTGAGAATAAACACCAAATTGAACCTCTCCACCCCTCCCACTCTACATTTCCTCTGCATGTAGAAACAAGAAATGTGATACATCAAGAAACTCTATCCTCTGTCCAGAGCTGAAATAGTTGCCACTCACTGCAGAGAGTCCACTGCTCCTCCCCAAGGTCAGAGTGCCATGTGGCTTACCTGGAACTGCACACAGGCCTCTCCCTGGGCCCGGAGCTGGCTGACAAGCAGGTATGTGGTGAGTCCTGCAAGGAAGGGGAGCAACACCAGGCAGCAGGTGA…
LRSAM1	rs770106776	chr9:130265135G>A	ACGTTGGATGAACTGTGGCCACGTCTGCT	ACGTTGGATGTGGTAGATGCGGAGGCGCTG	CCTGCCCGCTGTGCC	CCCCACTATCAGGCGTTTATGGTAAAGATGCTAAAGAATAATGAAGGGGGCCGGCATGGTGGCTCACGCCTGTAATCCCAGCACTTTGGGAGGCCGAGGCGGGCAGATCACTTGGGGTCAGGAGTTCGAGACTAGCCTGACCAACATGGTGAAACCCCATCTCTACTAAAAATACAAAAAATTTAGCCAGGTATGGTGGTGCACGCCTGTAGTCCCAGCTACTTGGGAGGCTGAGGCAGGAGAATCACTTAAACCCGGGAGGCTGAGGTTGCAGTGAGCTGAGATCCCACCACTGCACTCCAGCCTGGGCAACAGAGTGAGACTCTGTCTCAAAAAAAAAAAAAAAAAAAAAAAAGACGGGCCTGGGACTCCTGGAACCCGGTAGGGCCAGCCACATGC…
HMCN2	rs1445146226	chr9:133245203G>A	ACGTTGGATGACTGGACGCTACAGCTGTG	ACGTTGGATGGTACGGAGAGCTCAAACTTC	TTCCTCTCTGCCCTC	GGAAGAAAACCCATCACACTTCCTGAAAGGGCTGTTCCCCACATAGCAGGCCTGCCTGTGACTCCCAGGCTGTAGTAGCAGTAGGGTGCTGTTATGACCCCATTGTTGGGAAGGAAAATGGAGGTGAGGTCACGAGGTCACACAGCCAGCGATGGCAAGGGGAGAGGGTGTGTCCCTATTGGGCCCGGGGTAAGTGTGTGGTGCCTGGTGGCCCCAGCAGCTTTCTCTGATGGGCTTTCTCCCCACCCCAACAGTTCCCCCTCAGATTGCCGGTCCCCGGGAGCCTCCCACACAAGTCTCTGTGGTCCAGGATGGAGTGGCCACTCTGGAGTGCAACGCCACAGGGAAACCCCCTCCGACAGTGACATGGGAGCGGGACGGCCAGCCCGTGGGGGCTGA…
SDCCAG3	rs375609278	chr9:139301649C>G	ACGTTGGATGGTAACTTATCTGCAGCGTCC	ACGTTGGATGAGTCCTAGCGCAGACTTTG	ggacGACTTTGCGGTTCATG	AAACTGCTGACCTCAGGTGATCCACCCACCTCGGCCTCCCAAAGTGCTGAGATTACAGGCGTGAGCCACGGCGCCCAGCTAAAAAATTTTTTTTTTTATTCAGAGCTTATAACCTTTTAGGTGATTATAATTTTTTAAAAATTTTCCTCCTCTTGGAATACTTAGCAAGCTGGCGACTGCAGCCTGCCTTTACTGAGGGTACAGCCCTGTAAGTGCCCAACTGCATCCAATTCACAGCTTCTAGCTCACCAGTCCTCTTTAGCCGGTTCTATTCCCACGTGTAACCAGAAGCAAAGTCAAAGGGAAAGTGGATAGCAGGCTGTCACGCAAATCGCCTTGTCCTGGAAATCAAACCAGGCCACCCAAGAGGTAGGATGGCTCCAGGTTCTCCCCGGGAGA…
PRSS3	NA	chr9:33794797TGA>T	ACGTTGGATGCCGTGAGGCTGCATAAAAAG	ACGTTGGATGACTCCTCCCCTTCTTCAATG	cAGCCACTTGTCTCTC	GCTCAGAGTTGCTGAGAAGGGAAAGCACCCTCATAAGGAAGCTCCTCCTTTCCTTACATCATTAGACTTGATCACAGACAGCATCTCCATCTCCACACTACTCTGGCCAGGTTGTGCCTCAGTCAATTACACAACTGTGTCTTAGTAGCCTTGGTAGGGCCCAAATCAGGATATTCTCTGGGAAGATTCACTTGATACTAAGCCCAGCATAATCTCACTGCATCTAAAATAGAAAATTCTAGACCCACCCCTCCACATCTTCTTATTGATCCCAATATGTGACCCATTTACCATGTGCTAAAATCTCTACCTACTGCTGATTCTCAGATCAGATGGTAACCCAGATTTACCATGGTCCAAACTCTGACATCTGATCAGGGGCATGTCATTCTGGTTCAG…
CCL27	rs746707552	chr9:34662369G>A	ACGTTGGATGCTCAGTAGCTTGTCTGAGAG	ACGTTGGATGCTAGCATTCCTACTGCCAC	ggagtCCTGCTGTACTCAGCTCTA	AAGGAAGTTCTTGGAGATTATACTCAGAAATTATTATCCAATGCTGCTTTATTATTTGGCTATTGGGGGCTTCAGCCCATTTTCCTTAGCATCCCAAAATTCAGCTTGGGCAGAGTCCCATGGAGCTTTCTCTCTTGGTGCTCAAACCACTGTGACAGGCTGGGGTTCTGGGGGTGGATGCAGATGCTGCGTTGAGCCAGGTGAAGCCTGGGTAGAGAAAGGTCCAAAGCTATGACCATAGCTTGGGGATGAGATTAGGGTCATCCCCAATGACCCTAATTAGGGGTTAGGAGCAAGGACCAGATGAAAACCTGAGTTGGCAACAGAATTAGCAGTTAGGGCTGGGGTTGGGATCAGCATTAGGGGTTGGGACTGAGGTCAGAGTCAGGGGTATCAGGG…
PCSK5	rs769457551	chr9:78973443C>T	ACGTTGGATGCCTCTTCCTTTGAGGTCTTC	ACGTTGGATGCTTGAAATGCTCAGTTGCAG	GACGAATGCATCCTT	ATAGAAGAATCAGTTGATAATGTTGGACACCTGGTGACTGACCTACGAGGTATGGGGATAAGGGAACTCCCTTTGGATGGCAAACTGACCTTCTTTCTAGAAGGATTTATTGGCTTCATCAGACATAGGCTAGGATTCTCACGGGGTACATACTCCAATTTTATACAGTGGTATGCCTTCTAGGAAAATCAGAGACAGGCCGGGTGCGGTGGCTCACGTCTGTAATCCCAGCACTCTGGGAGACCAAGGTGGGAGGATCTCTTGAGCCCAAGAGTTTGAGACCAGCCAGGGCAACATAGTGAGATGCTGTCTCTACAAAAAAATTAAAATTAAAATTAAAAACAGAGGAAAATCAGAGACAGTGATTCTACCATTTTCAATTTTTAAAATAAAGGTGAA…
NOD2	rs104895438	chr16:50745656G>A	ACGTTGGATGCATCACTTTCCAGTGCTTC	ACGTTGGATGGAAGAGGTGTCTGAGCAAAG	ataAGCACTGAGTGCCAGGTAGAACG
MUC19	rs112524759	chr12:40882387TA>T	ACGTTGGATGATCACCAGCTGCAGTGAGA	ACGTTGGATGTGTCACCTCACCTGATAG	tccCCTCACCTGATAGTCCACT
BIRC8	rs145690856	chr19:53793456G>A	ACGTTGGATGGCAACCTGGATACCATTTAG	ACGTTGGATGGTACAGTGCTTTCACTGTGG	AGGAAGATCCTTGGGAA
XPA	rs149226993	chr9:100447247G>A	ACGTTGGATGTGTGGCCATCTACCTTTTAC	ACGTTGGATGGAAGAAGCAAAGGAAGTCCG	GTCCGACAGGAAAAC
GLB1	rs192732174	chr3:33109737G>A	ACGTTGGATGTGTAACAACCTACCTGGGTC	ACGTTGGATGGAACTAGGGAGGATTACCTG	ggggtAGAAAGAGTCTATTCTTCTC
ERCC4	rs2020959	chr16:14041622C>A	ACGTTGGATGCGTGACTTTAGAGGTTGGAG	ACGTTGGATGGGCCGTTATTTAAAGAGCCG	tctcaTCACTCCAGAAATGTG
