# Supplementary material for: A frameshift variant in the SIRPB1 gene confers susceptibility to Crohn’s disease in a Chinese population
Source: Front Genet. 2023 May 30;14:1130529. doi: 10.3389/fgene.2023.1130529 (PMC10267704; doi:10.3389/fgene.2023.1130529)
Supplement: Supplementary file 5 [file Table1.XLSX]

## Sheet: Supplementary_Table_1
Supplementary_Table_1: Summary statistics of whole genome sequencing data obtained from 24 CD patients in 12 families
Patient ID	TOTAL reads	Mapping rate (%)	Unique rate (%)	Duplicate rate (%)	Average sequencing depth (X)	Coverage at least 4X (%)	Coverage at least 10X (%)	Coverage at least 20X (%)	Total Variants called	Total SNPs	Frameshift	Non-frameshift Insertion	Non-frameshift Deletion	Stoploss	Startloss	Splicing	Total CNVs	Total SVs
F1-II-1	1446065200	98.79	91.38	4.46	46.32	99.52	98.63	95.9	3454312	3445320	270	145	178	10	4	89	3430	4866
F1-II-2	1428617104	99.61	90.94	4.53	45.86	99.52	98.64	96.01	3445485	3436511	273	146	181	11	4	87	3500	4772
F2-II-1	1307378888	99.81	91.25	4.58	42.16	98.82	97.99	96.8	3426983	3418892	279	158	193	8	5	81	2740	4627
F2-II-2	1339540322	99.82	91.3	4.62	43.24	98.83	98	96.84	3428771	3420604	260	149	171	8	6	76	2973	4524
F3-I-1	1401242622	99.84	93.76	1.82	46.26	98.79	98.04	97.11	3429456	3421250	261	145	170	6	4	84	2014	5522
F3-II-1	1096844544	98.95	93.57	1.55	35.33	99.32	98.21	92.47	3434263	3427715	245	132	165	6	3	79	2155	3763
F4-I-2	1405809704	99.7	92.14	3.88	45.16	98.77	98.04	96.78	3460409	3451989	277	162	172	7	6	83	3197	4516
F4-II-1	1409890982	99.75	91.56	4.31	45.01	98.82	98.03	96.83	3466204	3457713	268	160	181	8	5	86	3343	4440
F5-II-1	1416562274	99.87	93.93	1.7	46.96	98.8	98.07	97.13	3405065	3396956	272	153	179	8	3	80	2101	5313
F5-I-1	1378496652	99.85	94.16	1.3	45.92	99.5	98.72	96.22	3448750	3440954	261	136	161	8	5	75	2131	5019
F6-II-1	1386308958	99.3	91.25	4.28	44.55	99.5	98.52	95.16	3423929	3414528	286	163	167	9	5	87	3883	4801
F6-II-2	1478480446	99.68	90.77	4.55	47.36	99.58	98.81	96.72	3441515	3432926	276	165	163	7	3	86	3063	4826
F7-II-1	1481873810	99.84	91.55	4.64	48.01	98.8	97.95	96.47	3456264	3447293	279	152	183	8	3	87	3417	4842
F7-II-2	1371512498	99.83	90.5	5.36	44.02	99.45	98.43	94.96	3459411	3450580	275	164	164	9	5	87	3647	4480
F8-I-1	1410002266	99.82	91.83	4.5	45.84	99.5	98.57	95.76	3399157	3394136	283	166	161	7	6	82	3721	595
F8-II-1	1419642330	99.85	91.61	4.53	46.08	99.49	98.59	95.8	3417553	3412536	282	165	173	7	4	86	3829	471
F9-II-1	1487723902	99.82	91.94	4.06	48.53	99.54	98.71	96.24	3410869	3405334	270	173	190	7	5	85	4341	464
F9-II-2	1448650026	99.84	93.8	1.79	47.81	98.82	98.1	97.24	3421885	3413583	257	146	173	5	4	81	1969	5667
F10-I-1	1377376214	99.78	92.59	3.74	45.18	99.54	98.6	95.64	3409330	3404384	298	181	183	7	5	88	3845	339
F10-II-1	1138472958	99.01	93.95	1.27	37.02	99.38	98.31	93.32	3452694	3445890	270	144	162	5	7	82	2026	4108
F11-II-1	1452726058	99.8	91.36	4.31	47.06	99.51	98.57	95.65	3395078	3384838	254	172	177	5	4	81	4655	4892
F11-II-2	1.38492e+09	99.6457	92.1495	3.60857	44.9371	99.2286	98.3586	95.9548	3.43273e+06	3.42495e+06	271.238	156.048	173.667	7.42857	4.57143	83.4286	3141.9	3945.1
F12-II-1	1470105338	99.88	94.46	1.28	49.01	98.78	98.09	97.26	3413811	3405446	278	151	190	8	4	80	2123	5531
F12-II-2	1515382808	99.88	95.3	0.85	50.99	98.8	98.11	97.3	3393972	3385834	281	145	181	11	5	85	2133	5297
